# Supplementary material for: Prognostic value of serum/plasma neurofilament light chain for COVID‐19‐associated mortality
Source: Ann Clin Transl Neurol. 2022 Mar 21;9(5):622–32. doi: 10.1002/acn3.51542 (PMC9082006; doi:10.1002/acn3.51542)
Supplement: Supplementary file 6 — Data S1. Cohort, demographics, disease, and severity diagnosis, timeline of important events during disease, timeline of sample analysis, NfL – raw and HC age‐adjusted measurements, comorbidities, and lab test measurements for systemic markers (ALC, CRP, and LDH) data for all subjects (HC = 76, non‐COVID‐19 acute = 10, MS non‐active = 35, MS active = 35, COVID‐19: moderate = 10, critical: survived = 195, and critical: deceased = 133). [file ACN3-9-622-s004.xlsx]

## Sheet: Supplementary Data File-1
Cohort and Patient Code		Demographics				COVID-19 Disease Diagnosis and Severity			Timeline										NfL Assay Timeline		NfL			Comorbidities
Cohort	Patient Code	Age (years)	Gender	Ethinicity	Sample Collection Site	COVID-19 (Yes/No)	Clinical Defination/Disease Severity	Died/Survived	Date of Symtoms Onset	Date of Hospital Admission	Date of Sample Collection	Date of Hospital Discharge or Death	Number of Days from Symptoms Onset to Sample Collection	Number of Days from Hospital Admission to Sample Collection	Number of Days before Hospital Dischargeor Death Sample Collection	Number of Days in Hospital	ICU	Number of Days in ICU	Date of NfL Assay	Sample Age (days)	Sample Type	NfL (pg/ml)	NfL (Age-adjusted)	No Comorbidities	Cardiovascular disease	Hypertension	Congestive Heart Failure	Arrhythmia	Hypercholesterolemia/Hyperlipidemia	Chronic Respiratory Disease	Asthma	COPD	Chronic Kidney Disease	GI/Liver/Biliary Disease	GI Disease	Liver Disease	Biliary Disease	Endocrinopathy	Diabetes Mellitus	Thyroid Disease	Obesity	Cancer/Heme Malignancy	Solid Malignancy	Heme Malignancy	Leukemia	Lymphoma	Autoimmune/Immunedysregulation Disorders	Rheumatologic Disorders	Musculoskeletal Disorders
Cohort-1	C1-HC-1	36.1697	M	White	NDS/NIAID/NIH	No	Healthy Control	Survived			2018-09-06										Serum	16.6	11.5982
Cohort-1	C1-HC-2	40.0903	F	White	NDS/NIAID/NIH	No	Healthy Control	Survived			2018-12-06										Serum	4.15	-1.21126
Cohort-1	C1-HC-3	50.0287	F	Black or African American	NDS/NIAID/NIH	No	Healthy Control	Survived			2018-12-19										Serum	5.39	-1.00239
Cohort-1	C1-HC-4	46.2259	M	White	NDS/NIAID/NIH	No	Healthy Control	Survived			2018-12-21										Serum	6.14	0.163722
Cohort-1	C1-HC-5	53.6345	F	Black or African American	NDS/NIAID/NIH	No	Healthy Control	Survived			2019-02-21										Serum	11.765	4.95134
Cohort-1	C1-HC-6	39.9617	F	Black or African American	NDS/NIAID/NIH	No	Healthy Control	Survived			2013-06-06										Serum	5.79	0.440936
Cohort-1	C1-HC-7	44.6188	F	Black or African American	NDS/NIAID/NIH	No	Healthy Control	Survived			2018-02-01										Serum	5.44	-0.368672
Cohort-1	C1-HC-8	35.5099	M	White	NDS/NIAID/NIH	No	Healthy Control	Survived			2013-06-20										Serum	4.1	-0.843757
Cohort-1	C1-HC-9	44.3696	F	White	NDS/NIAID/NIH	No	Healthy Control	Survived			2013-08-01										Serum	7.11	1.32689
Cohort-1	C1-HC-10	51.9398	F	White	NDS/NIAID/NIH	No	Healthy Control	Survived			2021-02-25										Serum	12.7758	6.16348
Cohort-1	C1-HC-11	33.6838	M	White	NDS/NIAID/NIH	No	Healthy Control	Survived			2013-08-08										Serum	2.86	-1.92652
Cohort-1	C1-HC-12	35.9452	M	White	NDS/NIAID/NIH	No	Healthy Control	Survived			2015-11-12										Serum	3.44	-1.542
Cohort-1	C1-HC-13	56.2218	M	White	NDS/NIAID/NIH	No	Healthy Control	Survived			2013-08-22										Serum	5.72	-1.41295
Cohort-1	C1-HC-14	57.295	M	White	NDS/NIAID/NIH	No	Healthy Control	Survived			2014-09-18										Serum	6.44	-0.829748
Cohort-1	C1-HC-15	59.2882	M	White	NDS/NIAID/NIH	No	Healthy Control	Survived			2016-09-15										Serum	8.99	1.45921
Cohort-1	C1-HC-16	60.783	M	White	NDS/NIAID/NIH	No	Healthy Control	Survived			2018-03-15										Serum	9.72	1.98729
Cohort-1	C1-HC-17	23.4606	F	Black or African American	NDS/NIAID/NIH	No	Healthy Control	Survived			2014-05-08										Serum	3.47	-0.52424
Cohort-1	C1-HC-18	46.152	F	Black or African American	NDS/NIAID/NIH	No	Healthy Control	Survived			2014-03-26										Serum	11.7	5.73154
Cohort-1	C1-HC-19	35.447	M	Black or African American	NDS/NIAID/NIH	No	Healthy Control	Survived			2017-05-18										Serum	3.61	-1.32825
Cohort-1	C1-HC-20	45.8508	M	Black or African American	NDS/NIAID/NIH	No	Healthy Control	Survived			2017-04-20										Serum	10	4.06327
Cohort-1	C1-HC-21	46.653	M	Black or African American	NDS/NIAID/NIH	No	Healthy Control	Survived			2018-02-07										Serum	5.46	-0.561628
Cohort-1	C1-HC-22	27.0363	M	White	NDS/NIAID/NIH	No	Healthy Control	Survived			2014-09-25										Serum	3.41	-0.845201
Cohort-1	C1-HC-23	56.7173	F	Black or African American	NDS/NIAID/NIH	No	Healthy Control	Survived			2014-09-11										Serum	6.75	-0.445793
Cohort-1	C1-HC-24	57.9055	F	Black or African American	NDS/NIAID/NIH	No	Healthy Control	Survived			2015-11-19										Serum	10.7	3.35127
Cohort-1	C1-HC-25	25.0349	M	Asian	NDS/NIAID/NIH	No	Healthy Control	Survived			2014-10-23										Serum	6.42	2.3129
Cohort-1	C1-HC-26	28.2464	M	Black or African American	NDS/NIAID/NIH	No	Healthy Control	Survived			2014-10-30										Serum	8.54	4.19267
Cohort-1	C1-HC-27	27.781	M	Black or African American	NDS/NIAID/NIH	No	Healthy Control	Survived			2014-12-18										Serum	4.55	0.238339
Cohort-1	C1-HC-28	37.9795	F	White	NDS/NIAID/NIH	No	Healthy Control	Survived			2015-02-26										Serum	7	1.83535
Cohort-1	C1-HC-29	40.1068	F	White	NDS/NIAID/NIH	No	Healthy Control	Survived			2017-04-13										Serum	5.11	-0.25282
Cohort-1	C1-HC-30	41.18	F	White	NDS/NIAID/NIH	No	Healthy Control	Survived			2018-05-10										Serum	3.55	-1.91567
Cohort-1	C1-HC-31	57.3689	M	White	NDS/NIAID/NIH	No	Healthy Control	Survived			2015-03-12										Serum	14.8	7.52073
Cohort-1	C1-HC-32	59.4579	M	White	NDS/NIAID/NIH	No	Healthy Control	Survived			2017-04-13										Serum	21.1	13.5465
Cohort-1	C1-HC-33	60.3203	M	White	NDS/NIAID/NIH	No	Healthy Control	Survived			2018-02-22										Serum	19.5	11.8304
Cohort-1	C1-HC-34	22.4367	F	Black or African American	NDS/NIAID/NIH	No	Healthy Control	Survived			2015-03-12										Serum	6.58	2.6575
Cohort-1	C1-HC-35	46.4586	M	Asian	NDS/NIAID/NIH	No	Healthy Control	Survived			2015-03-26										Serum	17.1	11.0991
Cohort-1	C1-HC-36	48.5667	M	Asian	NDS/NIAID/NIH	No	Healthy Control	Survived			2017-05-04										Serum	19.1	12.8709
Cohort-1	C1-HC-37	52.6708	F	White	NDS/NIAID/NIH	No	Healthy Control	Survived			2015-05-07										Serum	4.51	-2.18843
Cohort-1	C1-HC-38	54.6064	F	White	NDS/NIAID/NIH	No	Healthy Control	Survived			2017-04-13										Serum	5.58	-1.3519
Cohort-1	C1-HC-39	29.4456	F	Black or African American	NDS/NIAID/NIH	No	Healthy Control	Survived			2015-04-09										Serum	4.63	0.189412
Cohort-1	C1-HC-40	31.7645	F	More than one race	NDS/NIAID/NIH	No	Healthy Control	Survived			2015-04-16										Serum	8.73	4.10335
Cohort-1	C1-HC-41	33.7769	F	More than one race	NDS/NIAID/NIH	No	Healthy Control	Survived			2017-04-20										Serum	9.29	4.49559
Cohort-1	C1-HC-42	56.7748	M	Black or African American	NDS/NIAID/NIH	No	Healthy Control	Survived			2015-06-11										Serum	10.1	2.89688
Cohort-1	C1-HC-43	24.1177	F	Black or African American	NDS/NIAID/NIH	No	Healthy Control	Survived			2015-05-28										Serum	6.26	2.21903
Cohort-1	C1-HC-44	34.9322	F	White	NDS/NIAID/NIH	No	Healthy Control	Survived			2017-04-20										Serum	7.55	2.65654
Cohort-1	C1-HC-45	35.7755	F	White	NDS/NIAID/NIH	No	Healthy Control	Survived			2018-02-22										Serum	6.61	1.64295
Cohort-1	C1-HC-46	19.6934	F	Black or African American	NDS/NIAID/NIH	No	Healthy Control	Survived			2015-07-09										Serum	2.93	-0.806586
Cohort-1	C1-HC-47	23.1485	M	White	NDS/NIAID/NIH	No	Healthy Control	Survived			2015-10-01										Serum	5.02	1.04776
Cohort-1	C1-HC-48	24.5092	M	White	NDS/NIAID/NIH	No	Healthy Control	Survived			2017-02-09										Serum	3.58	-0.489066
Cohort-1	C1-HC-49	24.2656	M	Asian	NDS/NIAID/NIH	No	Healthy Control	Survived			2015-11-12										Serum	1.8	-2.25155
Cohort-1	C1-HC-50	51.4387	F	White	NDS/NIAID/NIH	No	Healthy Control	Survived			2019-04-04										Serum	10.8456	4.29164
Cohort-1	C1-HC-51	26.7433	M	More than one race	NDS/NIAID/NIH	No	Healthy Control	Survived			2016-01-07										Serum	5.21	0.976806
Cohort-1	C1-HC-52	19.3867	M	White	NDS/NIAID/NIH	No	Healthy Control	Survived			2016-01-14										Serum	3.97	0.253639
Cohort-1	C1-HC-53	40.5941	F	Black or African American	NDS/NIAID/NIH	No	Healthy Control	Survived			2016-01-14										Serum	5.68	0.270721
Cohort-1	C1-HC-54	70.2368	F	Black or African American	NDS/NIAID/NIH	No	Healthy Control	Survived			2016-01-21										Serum	11.6	2.4588
Cohort-1	C1-HC-55	24.449	M	Asian	NDS/NIAID/NIH	No	Healthy Control	Survived			2016-03-03										Serum	6.67	2.60527
Cohort-1	C1-HC-56	30.872	M	Black or African American	NDS/NIAID/NIH	No	Healthy Control	Survived			2016-04-07										Serum	6.13	1.57587
Cohort-1	C1-HC-57	71.3183	F	White	NDS/NIAID/NIH	No	Healthy Control	Survived			2016-07-20										Serum	12.7	3.38214
Cohort-1	C1-HC-58	24.3258	M	White	NDS/NIAID/NIH	No	Healthy Control	Survived			2017-05-04										Serum	6.17	2.11412
Cohort-1	C1-Acute-1	14.13	M	African	Brescia	No	Acute	Survived											2020-08-04		Serum	4.77851	1.39233	0	0	0	0	0	0	0	0	0	0	0	0	0	0	0	0	0	0	0	0	0	0	0	0	0	0
Cohort-1	C1-Acute-2	22.0041	M	White (non Hispanic)	Brescia	No	Acute	Survived											2020-08-04		Serum	7.68731	3.79473	1	0	0	0	0	0	0	0	0	0	0	0	0	0	0	0	0	0	0	0	0	0	0	0	0	0
Cohort-1	C1-Acute-3	25.8152	M	White (non Hispanic)	Brescia	No	Acute	Survived											2020-08-04		Serum	13.1981	9.03392	0	0	0	0	0	0	0	0	0	0	0	0	0	0	0	0	0	0	1	0	1	0	1	0	0	0
Cohort-1	C1-Acute-4	34.7023	M	White (non Hispanic)	Brescia	No	Acute	Survived											2020-08-04		Serum	0.152	-4.72159	1	0	0	0	0	0	0	0	0	0	0	0	0	0	0	0	0	0	0	0	0	0	0	0	0	0
Cohort-1	C1-Acute-5	38.2533	M	White (non Hispanic)	Brescia	No	Acute	Survived											2020-08-04		Serum	0.152	-5.03773	1	0	0	0	0	0	0	0	0	0	0	0	0	0	0	0	0	0	0	0	0	0	0	0	0	0
Cohort-1	C1-Acute-6	46.5024	M		Brescia	No	Acute	Survived											2020-08-04		Serum	23.5051	17.4995	0	0	0	0	0	0	0	0	0	0	0	0	0	0	0	0	0	0	1	1	0	0	0	0	0	0
Cohort-1	C1-Acute-7	47.5619	M	White (non Hispanic)	Brescia	No	Acute	Survived											2020-08-04		Serum	8.20929	2.08999	0	1	0	0	0	0	0	0	0	0	0	0	0	0	0	0	0	0	0	0	0	0	0	0	0	0
Cohort-1	C1-Acute-8	57.6153	F	White (non Hispanic)	Brescia	No	Acute	Survived											2020-08-04		Serum	50.1761	42.865	0	0	0	0	0	0	0	0	0	0	0	0	0	0	0	0	0	0	1	1	0	0	0	0	0	0
Cohort-1	C1-Acute-9	73.3771	M	White (non Hispanic)	Brescia	No	Acute	Survived											2020-08-04		Serum	790.101	780.437	0	0	0	0	0	0	0	0	0	0	0	0	0	0	0	0	0	0	1	1	0	0	0	0	0	0
Cohort-1	C1-Acute-10	75.6824	F	White (non Hispanic)	Brescia	No	Acute	Survived											2020-08-04		Serum	215.505	205.439	0	0	0	0	0	0	0	0	0	0	0	0	0	0	0	0	0	0	1	0	1	0	1	0	0	0
Cohort-1	C1-Moderate-1	32.4572	M	White (non Hispanic)	Brescia	Yes	Moderate	Survived	2020-03-11	2020-03-18	2020-03-25	2020-03-25	14	7	0	7	0	0	2020-08-04	132	Serum	7.12555	2.44183	1	0	0	0	0	0	0	0	0	0	0	0	0	0	0	0	0	0	0	0	0	0	0	0	0	0
Cohort-1	C1-Moderate-2	34.7789	M	White (non Hispanic)	Brescia	Yes	Moderate	Survived	2020-03-13	2020-03-22	2020-03-27	2020-04-07	14	5	-11	16	0	0	2020-08-04	130	Serum	9.91027	5.03007	0	0	0	0	0	0	0	0	0	0	0	0	0	0	0	0	0	0	0	0	0	0	0	1	0	0
Cohort-1	C1-Moderate-3	44.8597	M	White (non Hispanic)	Brescia	Yes	Moderate	Survived	2020-03-15	2020-03-24	2020-04-03	2020-04-10	19	10	-7	17	0	0	2020-08-04	123	Serum	5.64455	-0.188943	0	0	0	0	0	0	1	1	0	0	0	0	0	0	0	0	0	0	0	0	0	0	0	1	0	0
Cohort-1	C1-Moderate-4	45.8782	M	White (non Hispanic)	Brescia	Yes	Moderate	Survived	2020-03-20	2020-03-26		2020-04-03				8	0	0	2020-08-04		Serum	9.72402	3.78441	1	0	0	0	0	0	0	0	0	0	0	0	0	0	0	0	0	0	0	0	0	0	0	0	0	0
Cohort-1	C1-Moderate-5	46.7817	F	White (non Hispanic)	Brescia	Yes	Moderate	Survived	2020-03-16	2020-03-22	2020-03-26	2020-03-29 10:00:00	10	4	-3.41667	7.41667	0	0	2020-08-04	131	Serum	11.3415	5.30614	0	1	0	0	1	0	0	0	0	0	0	0	0	0	0	0	0	0	0	0	0	0	0	0	0	0
Cohort-1	C1-Moderate-6	54.6092	M	White (non Hispanic)	Brescia	Yes	Moderate	Survived	2020-03-19	2020-03-24	2020-03-25	2020-04-03	6	1	-9	10	0	0	2020-08-04	132	Serum	13.391	6.45874	0	0	0	0	0	0	0	0	0	0	0	0	0	0	0	0	0	0	1	1	0	0	0	1	0	0
Cohort-1	C1-Moderate-7	56.8405	F	White (non Hispanic)	Brescia	Yes	Moderate	Survived	2020-03-14	2020-03-30	2020-03-31	2020-04-02	17	1	-2	3	0	0	2020-08-04	126	Serum	14.7081	7.49659	0	0	0	0	0	0	0	0	0	0	0	0	0	0	1	0	1	0	0	0	0	0	0	0	0	0
Cohort-1	C1-Moderate-8	60.0329	M	White (non Hispanic)	Brescia	Yes	Moderate	Survived	2020-03-16	2020-03-22	2020-03-27	2020-04-07	11	5	-11	16	0	0	2020-08-04	130	Serum	21.0356	13.4049	NA	NA	NA	NA	NA	NA	NA	NA	NA	NA	NA	NA	NA	NA	NA	NA	NA	NA	NA	NA	NA	NA	NA	NA	NA	NA
Cohort-1	C1-Moderate-9	62.6886	M	White (non Hispanic)	Brescia	Yes	Moderate	Survived	2020-03-16	2020-03-18		2020-04-03				16	0	0	2020-08-04		Serum	2233.17	2225.17	0	0	1	0	0	0	0	0	0	1	0	0	0	0	0	0	0	0	0	0	0	0	0	1	0	0
Cohort-1	C1-Moderate-10	79.1266	F	White (non Hispanic)	Brescia	Yes	Moderate	Survived	2020-03-10	2020-03-11		2020-03-26				15	0	0	2020-08-04		Serum	55.0981	44.3992	0	0	1	0	0	0	1	1	0	0	0	0	0	0	0	0	0	0	0	0	0	0	0	0	0	0
Cohort-1	C1-Critical-1	34.9979	M	White (non Hispanic)	Brescia	Yes	Critical	Survived	2020-03-14	2020-03-21	2020-03-30	2020-04-24	16	9	-25	34	1	25	2020-08-04	127	Serum	42.2658	37.3667	0	0	0	0	0	0	0	0	0	0	0	0	0	0	1	0	1	1	0	0	0	0	0	0	0	0
Cohort-1	C1-Critical-2	45.7823	M	White (non Hispanic)	Brescia	Yes	Critical	Survived	2020-03-01	2020-03-10	2020-03-30	2020-05-04	29	20	-35	55	1	17	2020-08-04	127	Serum	72.6394	66.7099	1	0	0	0	0	0	0	0	0	0	0	0	0	0	0	0	0	0	0	0	0	0	0	0	0	0
Cohort-1	C1-Critical-3	48.8433	M	White (non Hispanic)	Brescia	Yes	Critical	Survived	2020-03-13	2020-03-17	2020-03-30	2020-05-05	17	13	-36	49	1	22	2020-08-04	127	Serum	348.986	342.726	0	0	1	0	0	1	0	0	0	0	0	0	0	0	0	0	0	1	0	0	0	0	0	0	1	1
Cohort-1	C1-Critical-4	53	M	White (non Hispanic)	Brescia	Yes	Critical	Survived	2020-03-10	2020-03-17	2020-03-25	2020-04-23	15	8	-29	37	1	17	2020-08-04	132	Serum	29.0713	22.3337	0	0	0	0	0	0	0	0	0	0	0	0	0	0	1	0	1	0	1	1	0	0	0	0	0	0
Cohort-1	C1-Critical-5	54.1684	M		Brescia	Yes	Critical	Survived	2020-03-20	2020-03-23	2020-03-25	2020-04-27	5	2	-33	35	1	19	2020-08-04	132	Serum	29.4682	22.5898	1	0	0	0	0	0	0	0	0	0	0	0	0	0	0	0	0	0	0	0	0	0	0	0	0	0
Cohort-1	C1-Critical-6	57.4018	M	White (non Hispanic)	Brescia	Yes	Critical	Survived	2020-03-06	2020-03-16	2020-03-25	2020-04-16	19	9	-22	31	1	20	2020-08-04	132	Serum	44.3998	37.1163	0	0	0	0	0	0	0	0	0	0	0	0	0	0	0	0	0	0	0	0	0	0	0	0	0	0
Cohort-1	C1-Critical-7	61.8042	F	White (non Hispanic)	Brescia	Yes	Critical	Survived	2020-02-27	2020-03-05	2020-03-23	2020-06-10	25	18	-79	97	1	21	2020-08-04	134	Serum	59.0909	51.2171	0	1	1	1	1	0	1	1	0	0	0	0	0	0	1	1	1	0	0	0	0	0	0	0	0	0
Cohort-1	C1-Critical-8	62.5572	F	White (non Hispanic)	Brescia	Yes	Critical	Survived	2020-03-14	2020-03-21	2020-03-30	2020-04-16	16	9	-17	26	1	12	2020-08-04	127	Serum	117.61	109.63	0	0	0	0	0	0	0	0	0	0	0	0	0	0	1	1	0	1	0	0	0	0	0	0	0	0
Cohort-1	C1-Critical-9	68.2793	M	White (non Hispanic)	Brescia	Yes	Critical	Survived	2020-02-23	2020-02-28	2020-03-30	2020-06-11	36	31	-73	104	1	36	2020-08-04	127	Serum	504.881	496.051	1	0	0	0	0	0	0	0	0	0	0	0	0	0	0	0	0	0	0	0	0	0	0	0	0	0
Cohort-1	C1-Critical-10	74.1054	M	White (non Hispanic)	Brescia	Yes	Critical	Survived	2020-02-25	2020-03-02	2020-03-23	2020-05-16	27	21	-54	75	1	28	2020-08-04	134	Serum	95.1822	85.3932	0	0	0	0	0	0	1	0	1	0	1	1	0	0	1	0	1	0	0	0	0	0	0	0	0	0
Cohort-1	C1-Died-1	45.9274	M	White (non Hispanic)	Brescia	Yes	Critical	Died	2020-03-04	2020-03-10	2020-03-26	2020-04-04	22	16	-9	25	1	8	2020-08-04	131	Serum	22.7724	16.8277	0	0	0	0	0	0	0	0	0	0	0	0	0	0	0	0	0	0	1	0	1	1	0	1	0	0
Cohort-1	C1-Died-2	59.2553	M	White (non Hispanic)	Brescia	Yes	Critical	Died	2020-02-28	2020-03-06	2020-03-25	2020-03-28	26	19	-3	22	1	22	2020-08-04	132	Serum	516.756	509.23	0	0	1	0	0	0	1	0	1	0	0	0	0	0	0	0	0	0	0	0	0	0	0	0	0	0
Cohort-1	C1-Died-3	65.1362	M	White (non Hispanic)	Brescia	Yes	Critical	Died	2020-02-24	2020-02-28	2020-03-30	2020-04-24	35	31	-25	56	1	57	2020-08-04	127	Serum	273.962	265.61	1	0	0	0	0	0	0	0	0	0	0	0	0	0	0	0	0	0	0	0	0	0	0	0	0	0
Cohort-1	C1-Died-4	65.7906	M	White (non Hispanic)	Brescia	Yes	Critical	Died	2020-03-12	2020-03-20	2020-03-25	2020-03-26	13	5	-1	6	1	6	2020-08-04	132	Serum	146.996	138.546	0	0	0	0	0	1	0	0	0	0	0	0	0	0	1	1	0	1	0	0	0	0	0	0	0	0
Cohort-1	C1-Died-5	65.8919	M	White (non Hispanic)	Brescia	Yes	Critical	Died	2020-03-01	2020-03-08	2020-04-06	2020-05-03	36	29	-27	56	1	55	2020-08-04	120	Serum	364.339	355.874	0	0	0	0	0	0	0	0	0	0	0	0	0	0	1	1	0	0	0	0	0	0	0	0	0	0
Cohort-1	C1-Died-6	72.0192	M	White (non Hispanic)	Brescia	Yes	Critical	Died		2020-03-13	2020-03-30	2020-04-05		17	-6	23	1	24	2020-08-04	127	Serum	1223.95	1214.51	0	0	0	0	0	1	0	0	0	0	0	0	0	0	1	1	0	0	0	0	0	0	0	0	0	0
Cohort-1	C1-Died-7	73.2101	M	White (non Hispanic)	Brescia	Yes	Critical	Died	2020-03-01	2020-03-12	2020-03-30	2020-05-08	29	18	-39	57	1	56	2020-08-04	127	Serum	1705.58	1695.95	0	0	0	0	0	0	0	0	0	0	1	1	0	0	0	0	0	0	0	0	0	0	0	0	0	0
Cohort-1	C1-Died-8	79.4771	M	White (non Hispanic)	Brescia	Yes	Critical	Died		2020-03-17	2020-03-30	2020-04-04		13	-5	18	0	0	2020-08-04	127	Serum	55.0935	44.328	0	0	1	0	0	1	0	0	0	0	0	0	0	0	1	1	0	0	0	0	0	0	0	0	0	0
Cohort-1	C1-Died-9	82.7023	F	White (non Hispanic)	Brescia	Yes	Critical	Died		2020-03-22	2020-03-23	2020-03-26		1	-3	4	0	0	2020-08-04	134	Serum	48.3504	36.9525	0	0	1	0	0	0	1	1	0	0	0	0	0	0	1	1	0	0	0	0	0	0	0	0	0	0
Cohort-1	C1-Died-10	85.0404	M	White (non Hispanic)	Brescia	Yes	Critical	Died	2020-03-13	2020-03-21	2020-03-30	2020-05-08	17	9	-39	48	1	8	2020-08-04	127	Serum	31.8467	19.9672	0	0	1	0	0	1	0	0	0	0	0	0	0	0	1	1	0	0	0	0	0	0	0	0	0	0
Cohort-1	C1-ActiveMS-1	31.2438	F		NDS/NIAID/NIH	No	MS-Active	Survived			2008-10-22										Serum	16.9586	12.3744
Cohort-1	C1-ActiveMS-2	54.8	F		NDS/NIAID/NIH	No	MS-Active	Survived			2009-05-28										Serum	13.3767	6.42098
Cohort-1	C1-ActiveMS-3	27.9397	M		NDS/NIAID/NIH	No	MS-Active	Survived			2009-09-24										Serum	24.3234	19.9996
Cohort-1	C1-ActiveMS-4	24.6164	F		NDS/NIAID/NIH	No	MS-Active	Survived			2010-03-04										Serum	41.1266	37.0498
Cohort-1	C1-ActiveMS-5	39.811	M		NDS/NIAID/NIH	No	MS-Active	Survived			2010-03-23										Serum	15.7025	10.3677
Cohort-1	C1-ActiveMS-6	40.5589	M		NDS/NIAID/NIH	No	MS-Active	Survived			2010-05-18										Serum	14.0459	8.63997
Cohort-1	C1-ActiveMS-7	29.1205	F		NDS/NIAID/NIH	No	MS-Active	Survived			2010-05-20										Serum	37.2365	32.8213
Cohort-1	C1-ActiveMS-8	40.2822	F		NDS/NIAID/NIH	No	MS-Active	Survived			2010-07-14										Serum	14.6198	9.24028
Cohort-1	C1-ActiveMS-9	34.8164	F		NDS/NIAID/NIH	No	MS-Active	Survived			2010-07-29										Serum	11.2496	6.36614
Cohort-1	C1-ActiveMS-10	68.663	F		NDS/NIAID/NIH	No	MS-Active	Survived			2010-08-13										Serum	35.8133	26.9233
Cohort-1	C1-ActiveMS-11	44.737	F		NDS/NIAID/NIH	No	MS-Active	Survived			2010-10-08										Serum	14.478	8.65717
Cohort-1	C1-ActiveMS-12	32.3288	M		NDS/NIAID/NIH	No	MS-Active	Survived			2010-11-09										Serum	7.83535	3.16226
Cohort-1	C1-ActiveMS-13	28.9123	M		NDS/NIAID/NIH	No	MS-Active	Survived			2010-11-02										Serum	11.3371	6.93818
Cohort-1	C1-ActiveMS-14	31.2466	F		NDS/NIAID/NIH	No	MS-Active	Survived			2011-02-22										Serum	14.0373	9.45284
Cohort-1	C1-ActiveMS-15	27.4082	M		NDS/NIAID/NIH	No	MS-Active	Survived			2011-04-28										Serum	65.7916	61.5083
Cohort-1	C1-ActiveMS-16	45.8658	F		NDS/NIAID/NIH	No	MS-Active	Survived			2011-09-30										Serum	13.8381	7.89976
Cohort-1	C1-ActiveMS-17	27.9671	F.		NDS/NIAID/NIH	No	MS-Active	Survived			2011-09-06										Serum	8.54933	4.22344
Cohort-1	C1-ActiveMS-18	47.6466	F		NDS/NIAID/NIH	No	MS-Active	Survived			2011-10-06										Serum	39.7281	33.5997
Cohort-1	C1-ActiveMS-19	36.7589	F		NDS/NIAID/NIH	No	MS-Active	Survived			2011-12-08										Serum	29.7009	24.6466
Cohort-1	C1-ActiveMS-20	62.9808	F		NDS/NIAID/NIH	No	MS-Active	Survived			2011-12-13										Serum	10.766	2.72655
Cohort-1	C1-ActiveMS-21	37.2192	M		NDS/NIAID/NIH	No	MS-Active	Survived			2012-07-19										Serum	8.77074	3.67513
Cohort-1	C1-ActiveMS-22	28.4932	F		NDS/NIAID/NIH	No	MS-Active	Survived			2012-11-02										Serum	55.0289	50.6625
Cohort-1	C1-ActiveMS-23	33.3315	F		NDS/NIAID/NIH	No	MS-Active	Survived			2012-11-21										Serum	23.3231	18.5664
Cohort-1	C1-ActiveMS-24	28.2959	F		NDS/NIAID/NIH	No	MS-Active	Survived			2013-01-31										Serum	7.14835	2.79721
Cohort-1	C1-ActiveMS-25	43.1863	M		NDS/NIAID/NIH	No	MS-Active	Survived			2013-03-26										Serum	49.2698	43.6065
Cohort-1	C1-ActiveMS-26	28.6986	M		NDS/NIAID/NIH	No	MS-Active	Survived			2005-07-29										Serum	160.869	156.486
Cohort-1	C1-ActiveMS-27	26.5973	F		NDS/NIAID/NIH	No	MS-Active	Survived			2011-06-16										Serum	5.93029	1.70803
Cohort-1	C1-ActiveMS-28	27.9096	F		NDS/NIAID/NIH	No	MS-Active	Survived			2004-08-18										Serum	24.8476	20.5262
Cohort-1	C1-ActiveMS-29	36.3178	F		NDS/NIAID/NIH	No	MS-Active	Survived			2005-07-20										Serum	15.283	10.2681
Cohort-1	C1-ActiveMS-30	36.0411	M		NDS/NIAID/NIH	No	MS-Active	Survived			2005-02-16										Serum	6.91657	1.92612
Cohort-1	C1-ActiveMS-31	28.5836	M		NDS/NIAID/NIH	No	MS-Active	Survived			2004-05-19										Serum	19.9044	15.5311
Cohort-1	C1-ActiveMS-32	36.9808	F		NDS/NIAID/NIH	No	MS-Active	Survived			2005-07-01										Serum	18.1477	13.0735
Cohort-1	C1-ActiveMS-33	51.5014	M		NDS/NIAID/NIH	No	MS-Active	Survived			2014-05-01										Serum	22.525	15.9638
Cohort-1	C1-ActiveMS-34	54.8603	M		NDS/NIAID/NIH	No	MS-Active	Survived			2014-06-05										Serum	439.21	432.247
Cohort-1	C1-ActiveMS-35	39.5507	F		NDS/NIAID/NIH	No	MS-Active	Survived			2016-05-05										Serum	78.4986	73.1884
Cohort-1	C1-NonActiveMS-1	60.8658	M		NDS/NIAID/NIH	No	MS-Non Active	Survived			2010-07-21										Serum	13.0005	5.25651
Cohort-1	C1-NonActiveMS-2	52.5863	F		NDS/NIAID/NIH	No	MS-Non Active	Survived			2008-10-08										Serum	23.5692	16.8808
Cohort-1	C1-NonActiveMS-3	49.3699	M		NDS/NIAID/NIH	No	MS-Non Active	Survived			2009-01-22										Serum	9.97053	3.65225
Cohort-1	C1-NonActiveMS-4	66.0685	M		NDS/NIAID/NIH	No	MS-Non Active	Survived			2009-03-11										Serum	17.4121	8.92107
Cohort-1	C1-NonActiveMS-5	40.0466	M		NDS/NIAID/NIH	No	MS-Non Active	Survived			2009-03-11										Serum	12.3843	7.02723
Cohort-1	C1-NonActiveMS-6	64.5205	M		NDS/NIAID/NIH	No	MS-Non Active	Survived			2013-03-28										Serum	19.3194	11.0578
Cohort-1	C1-NonActiveMS-7	39.5068	M		NDS/NIAID/NIH	No	MS-Non Active	Survived			2010-03-09										Serum	13.9071	8.60088
Cohort-1	C1-NonActiveMS-8	65.7808	M		NDS/NIAID/NIH	No	MS-Non Active	Survived			2010-07-30										Serum	12.5272	4.07927
Cohort-1	C1-NonActiveMS-9	49.9973	F		NDS/NIAID/NIH	No	MS-Non Active	Survived			2010-09-24										Serum	9.04458	2.65575
Cohort-1	C1-NonActiveMS-10	37.8	F		NDS/NIAID/NIH	No	MS-Non Active	Survived			2010-09-21										Serum	7.56834	2.42008
Cohort-1	C1-NonActiveMS-11	50.2575	M		NDS/NIAID/NIH	No	MS-Non Active	Survived			2011-05-17										Serum	39.3965	32.9782
Cohort-1	C1-NonActiveMS-12	46.7014	M		NDS/NIAID/NIH	No	MS-Non Active	Survived			2011-06-17										Serum	19.41	13.3832
Cohort-1	C1-NonActiveMS-13	58.9479	F		NDS/NIAID/NIH	No	MS-Non Active	Survived			2011-10-14										Serum	41.1057	33.6201
Cohort-1	C1-NonActiveMS-14	49.3808	F		NDS/NIAID/NIH	No	MS-Non Active	Survived			2013-02-19										Serum	19.4711	13.1516
Cohort-1	C1-NonActiveMS-15	66.2822	M		NDS/NIAID/NIH	No	MS-Non Active	Survived			2013-04-11										Serum	22.5242	14.001
Cohort-1	C1-NonActiveMS-16	54.5479	M		NDS/NIAID/NIH	No	MS-Non Active	Survived			2016-08-18										Serum	21.9156	14.9909
Cohort-1	C1-NonActiveMS-17	58.5918	F		NDS/NIAID/NIH	No	MS-Non Active	Survived			2013-05-23										Serum	21.2716	13.8331
Cohort-1	C1-NonActiveMS-18	67.8521	F		NDS/NIAID/NIH	No	MS-Non Active	Survived			2015-06-04										Serum	12.8568	4.09339
Cohort-1	C1-NonActiveMS-19	40.4219	F		NDS/NIAID/NIH	No	MS-Non Active	Survived			2016-07-07										Serum	8.59969	3.20687
Cohort-1	C1-NonActiveMS-20	48.8055	M		NDS/NIAID/NIH	No	MS-Non Active	Survived			2013-01-10										Serum	9.26332	3.00785
Cohort-1	C1-NonActiveMS-21	18.0219	F		NDS/NIAID/NIH	No	MS-Non Active	Survived			2012-09-19										Serum	10.2628	6.63516
Cohort-1	C1-NonActiveMS-22	59.7151	F		NDS/NIAID/NIH	No	MS-Non Active	Survived			2012-12-20										Serum	16.0637	8.4758
Cohort-1	C1-NonActiveMS-23	65.1534	F		NDS/NIAID/NIH	No	MS-Non Active	Survived			2013-01-24										Serum	15.8921	7.53746
Cohort-1	C1-NonActiveMS-24	31.0301	M		NDS/NIAID/NIH	No	MS-Non Active	Survived			2013-02-12										Serum	15.0382	10.4713
Cohort-1	C1-NonActiveMS-25	54.5589	F		NDS/NIAID/NIH	No	MS-Non Active	Survived			2013-10-10										Serum	13.2052	6.27911
Cohort-1	C1-NonActiveMS-26	65.9671	M		NDS/NIAID/NIH	No	MS-Non Active	Survived			2013-09-19										Serum	25.8573	17.3815
Cohort-1	C1-NonActiveMS-27	60.3205	F		NDS/NIAID/NIH	No	MS-Non Active	Survived			2014-05-22										Serum	26.1148	18.4451
Cohort-1	C1-NonActiveMS-28	64.6712	M		NDS/NIAID/NIH	No	MS-Non Active	Survived			2014-08-14										Serum	16.7643	8.48065
Cohort-1	C1-NonActiveMS-29	59.2767	M		NDS/NIAID/NIH	No	MS-Non Active	Survived			2014-08-28										Serum	35.7572	28.2279
Cohort-1	C1-NonActiveMS-30	45.2658	F		NDS/NIAID/NIH	No	MS-Non Active	Survived			2016-02-25										Serum	6.22766	0.352086
Cohort-1	C1-NonActiveMS-31	48.0877	M		NDS/NIAID/NIH	No	MS-Non Active	Survived			2015-06-25										Serum	11.9649	5.78836
Cohort-1	C1-NonActiveMS-32	49.7562	M		NDS/NIAID/NIH	No	MS-Non Active	Survived			2015-08-13										Serum	10.731	4.36935
Cohort-1	C1-NonActiveMS-33	56.6137	M		NDS/NIAID/NIH	No	MS-Non Active	Survived			2015-09-24										Serum	7.51336	0.33075
Cohort-1	C1-NonActiveMS-34	44.4904	F		NDS/NIAID/NIH	No	MS-Non Active	Survived			2015-10-08										Serum	25.6126	19.8171
Cohort-1	C1-NonActiveMS-35	58.2877	F		NDS/NIAID/NIH	No	MS-Non Active	Survived			2016-02-18										Serum	14.9498	7.5512
Cohort-2	C2-Died-1	55	M	White (non Hispanic)	Brescia	Yes	Critical	Died		2020-03-19	2020-03-30	2020-06-15		11	-77	88	1	88	2021-02-26	333	Plasma	28.7	20.393	NA	NA	NA	NA	NA	NA	NA	NA	NA	NA	NA	NA	NA	NA	NA	NA	NA	NA	NA	NA	NA	NA	NA	NA	NA	NA
Cohort-2	C2-Died-1	55	M	White (non Hispanic)	Brescia	Yes	Critical	Died		2020-03-19	2020-04-06	2020-06-15		18	-70	88	1	88	2021-02-26	326	Plasma	183	174.693	NA	NA	NA	NA	NA	NA	NA	NA	NA	NA	NA	NA	NA	NA	NA	NA	NA	NA	NA	NA	NA	NA	NA	NA	NA	NA
Cohort-2	C2-Died-1	55	M	White (non Hispanic)	Brescia	Yes	Critical	Died		2020-03-19	2020-04-09	2020-06-15		21	-67	88	1	88	2021-02-26	323	Plasma	153	144.693	NA	NA	NA	NA	NA	NA	NA	NA	NA	NA	NA	NA	NA	NA	NA	NA	NA	NA	NA	NA	NA	NA	NA	NA	NA	NA
Cohort-2	C2-Died-2	60	M		Brescia	Yes	Critical	Died		2020-03-13	2020-03-27	2020-04-06		14	-10	24	1	12	2021-02-26	336	Plasma	0.152	-8.83878	0	0	0	0	0	0	0	0	0	0	0	0	0	0	0	0	0	0	0	0	0	0	0	0	0	0
Cohort-2	C2-Died-2	60	M		Brescia	Yes	Critical	Died		2020-03-13	2020-04-02	2020-04-06		20	-4	24	1	12	2021-02-26	330	Plasma	145	136.009	0	0	0	0	0	0	0	0	0	0	0	0	0	0	0	0	0	0	0	0	0	0	0	0	0	0
Cohort-2	C2-Died-2	60	M		Brescia	Yes	Critical	Died		2020-03-13	2020-04-06	2020-04-06		24	0	24	1	12	2021-02-26	326	Plasma	286	277.009	0	0	0	0	0	0	0	0	0	0	0	0	0	0	0	0	0	0	0	0	0	0	0	0	0	0
Cohort-2	C2-Died-3	64	M		Brescia	Yes	Critical	Died		2020-03-29	2020-03-30	2020-06-13		1	-75	76	1	64	2021-02-26	333	Plasma	39.4	29.8219	0	1	1	0	0	0	0	0	0	0	0	0	0	0	0	0	0	0	0	0	0	0	0	0	0	0
Cohort-2	C2-Died-3	64	M		Brescia	Yes	Critical	Died		2020-03-29	2020-04-15	2020-06-13		17	-59	76	1	64	2021-02-26	317	Plasma	51.4	41.8219	0	1	1	0	0	0	0	0	0	0	0	0	0	0	0	0	0	0	0	0	0	0	0	0	0	0
Cohort-2	C2-Died-3	64	M		Brescia	Yes	Critical	Died		2020-03-29	2020-04-21	2020-06-13		23	-53	76	1	64	2021-02-26	311	Plasma	293	283.422	0	1	1	0	0	0	0	0	0	0	0	0	0	0	0	0	0	0	0	0	0	0	0	0	0	0
Cohort-2	C2-Died-4	66	M	White (non Hispanic)	Brescia	Yes	Critical	Died	2020-03-01	2020-03-08	2020-03-23	2020-05-03	22	15	-41	56	1	55	2021-02-26	340	Plasma	119	109.114	0	0	0	0	0	0	0	0	0	0	0	0	0	0	1	1	0	0	0	0	0	0	0	0	0	0
Cohort-2	C2-Died-4	66	M	White (non Hispanic)	Brescia	Yes	Critical	Died	2020-03-01	2020-03-08	2020-03-30	2020-05-03	29	22	-34	56	1	55	2021-02-26	333	Plasma	465	455.114	0	0	0	0	0	0	0	0	0	0	0	0	0	0	1	1	0	0	0	0	0	0	0	0	0	0
Cohort-2	C2-Died-4	66	M	White (non Hispanic)	Brescia	Yes	Critical	Died	2020-03-01	2020-03-08	2020-04-06	2020-05-03	36	29	-27	56	1	55	2021-02-26	326	Plasma	329	319.114	0	0	0	0	0	0	0	0	0	0	0	0	0	0	1	1	0	0	0	0	0	0	0	0	0	0
Cohort-2	C2-Died-5	66	M		Brescia	Yes	Critical	Died	2020-03-13	2020-03-20	2020-03-26	2020-04-20	13	6	-25	31	1	23	2021-02-26	337	Plasma	54.9	45.014	0	1	1	1	0	0	0	0	0	1	0	0	0	0	1	1	0	0	1	1	0	0	0	0	0	0
Cohort-2	C2-Died-5	66	M		Brescia	Yes	Critical	Died	2020-03-13	2020-03-20	2020-04-01	2020-04-20	19	12	-19	31	1	23	2021-02-26	331	Plasma	428	418.114	0	1	1	1	0	0	0	0	0	1	0	0	0	0	1	1	0	0	1	1	0	0	0	0	0	0
Cohort-2	C2-Died-5	66	M		Brescia	Yes	Critical	Died	2020-03-13	2020-03-20	2020-04-06	2020-04-20	24	17	-14	31	1	23	2021-02-26	326	Plasma	478	468.114	0	1	1	1	0	0	0	0	0	1	0	0	0	0	1	1	0	0	1	1	0	0	0	0	0	0
Cohort-2	C2-Died-6	66	M		Brescia	Yes	Critical	Died	2020-09-19	2020-09-21	2020-09-25	2020-10-29	6	4	-34	38	1	13	2021-02-26	154	Plasma	188	178.114	0	0	0	0	0	0	0	0	0	0	0	0	0	0	0	0	0	0	1	0	0	0	0	0	0	0
Cohort-2	C2-Died-6	66	M		Brescia	Yes	Critical	Died	2020-09-19	2020-09-21	2020-09-29	2020-10-29	10	8	-30	38	1	13	2021-02-26	150	Plasma	224	214.114	0	0	0	0	0	0	0	0	0	0	0	0	0	0	0	0	0	0	1	0	0	0	0	0	0	0
Cohort-2	C2-Died-6	66	M		Brescia	Yes	Critical	Died	2020-09-19	2020-09-21	2020-10-01	2020-10-29	12	10	-28	38	1	13	2021-02-26	148	Plasma	239	229.114	0	0	0	0	0	0	0	0	0	0	0	0	0	0	0	0	0	0	1	0	0	0	0	0	0	0
Cohort-2	C2-Died-7	68	M	White (non Hispanic)	Brescia	Yes	Critical	Died	2020-03-14	2020-03-18	2020-03-24	2020-04-09	10	6	-16	22	1	22	2021-02-26	339	Plasma	0.152	-10.0518	0	1	1	0	0	1	0	0	0	0	0	0	0	0	1	1	0	0	0	0	0	0	0	0	0	0
Cohort-2	C2-Died-7	68	M	White (non Hispanic)	Brescia	Yes	Critical	Died	2020-03-14	2020-03-18	2020-03-30	2020-04-09	16	12	-10	22	1	22	2021-02-26	333	Plasma	411	400.796	0	1	1	0	0	1	0	0	0	0	0	0	0	0	1	1	0	0	0	0	0	0	0	0	0	0
Cohort-2	C2-Died-7	68	M	White (non Hispanic)	Brescia	Yes	Critical	Died	2020-03-14	2020-03-18	2020-04-06	2020-04-09	23	19	-3	22	1	22	2021-02-26	326	Plasma	430	419.796	0	1	1	0	0	1	0	0	0	0	0	0	0	0	1	1	0	0	0	0	0	0	0	0	0	0
Cohort-2	C2-Died-8	71	M		Brescia	Yes	Critical	Died		2020-03-18	2020-03-27	2020-04-20		9	-24	33	1	26	2021-02-26	336	Plasma	60.6	49.9003	0	0	1	0	0	0	0	0	0	0	0	0	0	0	1	1	0	0	0	0	0	0	0	0	0	0
Cohort-2	C2-Died-8	71	M		Brescia	Yes	Critical	Died		2020-03-18	2020-04-02	2020-04-20		15	-18	33	1	26	2021-02-26	330	Plasma	104	93.3003	0	0	1	0	0	0	0	0	0	0	0	0	0	0	1	1	0	0	0	0	0	0	0	0	0	0
Cohort-2	C2-Died-8	71	M		Brescia	Yes	Critical	Died		2020-03-18	2020-04-06	2020-04-20		19	-14	33	1	26	2021-02-26	326	Plasma	295	284.3	0	0	1	0	0	0	0	0	0	0	0	0	0	0	1	1	0	0	0	0	0	0	0	0	0	0
Cohort-2	C2-Died-9	72	M		Brescia	Yes	Critical	Died	2020-03-16	2020-03-20	2020-04-03	2020-04-12	18	14	-9	23	1	10	2021-02-26	329	Plasma	107	96.1296	0	0	0	0	0	0	0	0	0	0	0	0	0	0	1	1	0	0	0	0	0	0	0	0	0	0
Cohort-2	C2-Died-9	72	M		Brescia	Yes	Critical	Died	2020-03-16	2020-03-20	2020-04-07	2020-04-12	22	18	-5	23	1	10	2021-02-26	325	Plasma	191	180.13	0	0	0	0	0	0	0	0	0	0	0	0	0	0	1	1	0	0	0	0	0	0	0	0	0	0
Cohort-2	C2-Died-9	72	M		Brescia	Yes	Critical	Died	2020-03-16	2020-03-20	2020-04-10	2020-04-12	25	21	-2	23	1	10	2021-02-26	322	Plasma	612	601.13	0	0	0	0	0	0	0	0	0	0	0	0	0	0	1	1	0	0	0	0	0	0	0	0	0	0
Cohort-2	C2-Died-10	82	M	Moroccan	Brescia	Yes	Critical	Died	2020-08-24	2020-09-02	2020-09-03	2020-10-11	10	1	-38	39	1	31	2021-02-26	176	Plasma	37.8	25.0665	0	1	1	0	0	1	0	0	0	0	0	0	0	0	0	1	0	0	0	0	0	0	0	0	0	0
Cohort-2	C2-Died-10	82	M	Moroccan	Brescia	Yes	Critical	Died	2020-08-24	2020-09-02	2020-09-10	2020-10-11	17	8	-31	39	1	31	2021-02-26	169	Plasma	45.3	32.5665	0	1	1	0	0	1	0	0	0	0	0	0	0	0	0	1	0	0	0	0	0	0	0	0	0	0
Cohort-2	C2-Died-10	82	M	Moroccan	Brescia	Yes	Critical	Died	2020-08-24	2020-09-02	2020-09-14	2020-10-11	21	12	-27	39	1	31	2021-02-26	165	Plasma	119	106.266	0	1	1	0	0	1	0	0	0	0	0	0	0	0	0	1	0	0	0	0	0	0	0	0	0	0
Cohort-2	C2-Critical-1	49	M	Albanian	Brescia	Yes	Critical	Survived	2020-08-24	2020-08-29	2020-08-31	2020-09-28	7	2	-28	30	0	0	2021-02-26	179	Plasma	11.5	3.94522	1	0	0	0	0	0	0	0	0	0	0	0	0	0	0	0	0	0	0	0	0	0	0	0	0	0
Cohort-2	C2-Critical-1	49	M	Albanian	Brescia	Yes	Critical	Survived	2020-08-24	2020-08-29	2020-09-07	2020-09-28	14	9	-21	30	0	0	2021-02-26	172	Plasma	43.5	35.9452	1	0	0	0	0	0	0	0	0	0	0	0	0	0	0	0	0	0	0	0	0	0	0	0	0	0
Cohort-2	C2-Critical-1	49	M	Albanian	Brescia	Yes	Critical	Survived	2020-08-24	2020-08-29	2020-09-14	2020-09-28	21	16	-14	30	0	0	2021-02-26	165	Plasma	25.7	18.1452	1	0	0	0	0	0	0	0	0	0	0	0	0	0	0	0	0	0	0	0	0	0	0	0	0	0
Cohort-2	C2-Critical-2	52	F	Serbian	Brescia	Yes	Critical	Survived		2020-08-28	2020-08-31	2020-09-24		3	-24	27	1	27	2021-02-26	179	Plasma	45.9	37.978	0	0	0	0	0	0	0	0	0	1	0	0	0	0	0	0	0	0	0	0	0	0	0	0	0	0
Cohort-2	C2-Critical-2	52	F	Serbian	Brescia	Yes	Critical	Survived		2020-08-28	2020-09-07	2020-09-24		10	-17	27	1	27	2021-02-26	172	Plasma	72.2	64.278	0	0	0	0	0	0	0	0	0	1	0	0	0	0	0	0	0	0	0	0	0	0	0	0	0	0
Cohort-2	C2-Critical-2	52	F	Serbian	Brescia	Yes	Critical	Survived		2020-08-28	2020-09-10	2020-09-24		13	-14	27	1	27	2021-02-26	169	Plasma	76	68.078	0	0	0	0	0	0	0	0	0	1	0	0	0	0	0	0	0	0	0	0	0	0	0	0	0	0
Cohort-2	C2-Critical-3	53	M		Brescia	Yes	Critical	Survived		2020-11-02	2020-11-13	2020-11-22		11	-9	20	1	20	2021-02-26	105	Plasma	7.78	-0.268293	0	0	1	0	0	0	0	0	0	0	0	0	0	0	0	0	0	0	0	0	0	0	0	0	0	0
Cohort-2	C2-Critical-3	53	M		Brescia	Yes	Critical	Survived		2020-11-02	2020-11-19	2020-11-22		17	-3	20	1	20	2021-02-26	99	Plasma	14.1	6.05171	0	0	1	0	0	0	0	0	0	0	0	0	0	0	0	0	0	0	0	0	0	0	0	0	0	0
Cohort-2	C2-Critical-3	53	M		Brescia	Yes	Critical	Survived		2020-11-02	2020-11-22	2020-11-22		20	0	20	1	20	2021-02-26	96	Plasma	18.2	10.1517	0	0	1	0	0	0	0	0	0	0	0	0	0	0	0	0	0	0	0	0	0	0	0	0	0	0
Cohort-2	C2-Critical-4	61.9959	F	Ukrainian	Brescia	Yes	Critical	Survived	2020-08-10	2020-08-18	2020-08-24	2020-09-30	14	6	-37	43	1	43	2021-02-26	186	Plasma	60.9	51.6208	1	0	0	0	0	0	0	0	0	0	0	0	0	0	0	0	0	0	0	0	0	0	0	0	0	0
Cohort-2	C2-Critical-4	61.9959	F	Ukrainian	Brescia	Yes	Critical	Survived	2020-08-10	2020-08-18	2020-08-27	2020-09-30	17	9	-34	43	1	43	2021-02-26	183	Plasma	100	90.7208	1	0	0	0	0	0	0	0	0	0	0	0	0	0	0	0	0	0	0	0	0	0	0	0	0	0
Cohort-2	C2-Critical-4	61.9959	F	Ukrainian	Brescia	Yes	Critical	Survived	2020-08-10	2020-08-18	2020-09-03	2020-09-30	24	16	-27	43	1	43	2021-02-26	176	Plasma	93.3	84.0208	1	0	0	0	0	0	0	0	0	0	0	0	0	0	0	0	0	0	0	0	0	0	0	0	0	0
Cohort-2	C2-Critical-5	65	M	Burkina Faso	Brescia	Yes	Critical	Survived	2020-08-16	2020-08-20	2020-08-24	2020-10-04	8	4	-41	45	1	45	2021-02-26	186	Plasma	45.4	35.6692	0	1	1	0	0	0	0	0	0	0	0	0	0	0	0	1	1	0	0	0	0	0	0	0	0	0
Cohort-2	C2-Critical-5	65	M	Burkina Faso	Brescia	Yes	Critical	Survived	2020-08-16	2020-08-20	2020-08-27	2020-10-04	11	7	-38	45	1	45	2021-02-26	183	Plasma	80.2	70.4692	0	1	1	0	0	0	0	0	0	0	0	0	0	0	0	1	1	0	0	0	0	0	0	0	0	0
Cohort-2	C2-Critical-5	65	M	Burkina Faso	Brescia	Yes	Critical	Survived	2020-08-16	2020-08-20	2020-09-03	2020-10-04	18	14	-31	45	1	45	2021-02-26	176	Plasma	121	111.269	0	1	1	0	0	0	0	0	0	0	0	0	0	0	0	1	1	0	0	0	0	0	0	0	0	0
Cohort-2	C2-Critical-6	68	F		Brescia	Yes	Critical	Survived	2020-08-17	2020-09-02	2020-09-04	2020-10-20	18	2	-46	48	1	48	2021-02-26	175	Plasma	30.5	20.2962	NA	NA	NA	NA	NA	NA	NA	NA	NA	NA	NA	NA	NA	NA	NA	NA	NA	NA	NA	NA	NA	NA	NA	NA	NA	NA
Cohort-2	C2-Critical-6	68	F		Brescia	Yes	Critical	Survived	2020-08-17	2020-09-02	2020-09-11	2020-10-20	25	9	-39	48	1	48	2021-02-26	168	Plasma	60.4	50.1962	NA	NA	NA	NA	NA	NA	NA	NA	NA	NA	NA	NA	NA	NA	NA	NA	NA	NA	NA	NA	NA	NA	NA	NA	NA	NA
Cohort-2	C2-Critical-6	68	F		Brescia	Yes	Critical	Survived	2020-08-17	2020-09-02	2020-09-15	2020-10-20	29	13	-35	48	1	48	2021-02-26	164	Plasma	126	115.796	NA	NA	NA	NA	NA	NA	NA	NA	NA	NA	NA	NA	NA	NA	NA	NA	NA	NA	NA	NA	NA	NA	NA	NA	NA	NA
Cohort-2	C2-Critical-7	72	M		Brescia	Yes	Critical	Survived		2020-09-18	2020-09-18	2020-10-03		0	-15	15	0	0	2021-02-26	161	Plasma	41.8	30.9296	0	1	1	0	0	0	0	0	0	0	0	0	0	0	0	1	0	0	0	0	0	0	0	0	0	0
Cohort-2	C2-Critical-7	72	M		Brescia	Yes	Critical	Survived		2020-09-18	2020-09-22	2020-10-03		4	-11	15	0	0	2021-02-26	157	Plasma	53.2	42.3296	0	1	1	0	0	0	0	0	0	0	0	0	0	0	0	1	0	0	0	0	0	0	0	0	0	0
Cohort-2	C2-Critical-7	72	M		Brescia	Yes	Critical	Survived		2020-09-18	2020-09-25	2020-10-03		7	-8	15	0	0	2021-02-26	154	Plasma	8.08	-2.79036	0	1	1	0	0	0	0	0	0	0	0	0	0	0	0	1	0	0	0	0	0	0	0	0	0	0
Cohort-2	C2-Critical-8	74	F		Brescia	Yes	Critical	Survived		2020-08-26	2020-08-28	2020-10-06		2	-39	41	0	0	2021-02-26	182	Plasma	34.2	22.9802	0	1	1	0	0	1	0	0	0	0	1	0	0	1	0	0	0	1	0	0	0	0	0	0	0	0
Cohort-2	C2-Critical-8	74	F		Brescia	Yes	Critical	Survived		2020-08-26	2020-09-04	2020-10-06		9	-32	41	0	0	2021-02-26	175	Plasma	104	92.7802	0	1	1	0	0	1	0	0	0	0	1	0	0	1	0	0	0	1	0	0	0	0	0	0	0	0
Cohort-2	C2-Critical-8	74	F		Brescia	Yes	Critical	Survived		2020-08-26	2020-09-09	2020-10-06		14	-27	41	0	0	2021-02-26	170	Plasma	119	107.78	0	1	1	0	0	1	0	0	0	0	1	0	0	1	0	0	0	1	0	0	0	0	0	0	0	0
Cohort-2	C2-Critical-9	76	F	Ukrainian	Brescia	Yes	Critical	Survived	2020-08-24	2020-08-25	2020-08-27	2020-10-19	3	2	-53	55	1	55	2021-02-26	183	Plasma	54.6	43.0195	NA	NA	NA	NA	NA	NA	NA	NA	NA	NA	NA	NA	NA	NA	NA	NA	NA	NA	NA	NA	NA	NA	NA	NA	NA	NA
Cohort-2	C2-Critical-9	76	F	Ukrainian	Brescia	Yes	Critical	Survived	2020-08-24	2020-08-25	2020-09-02	2020-10-19	9	8	-47	55	1	55	2021-02-26	177	Plasma	85.2	73.6195	NA	NA	NA	NA	NA	NA	NA	NA	NA	NA	NA	NA	NA	NA	NA	NA	NA	NA	NA	NA	NA	NA	NA	NA	NA	NA
Cohort-2	C2-Critical-9	76	F	Ukrainian	Brescia	Yes	Critical	Survived	2020-08-24	2020-08-25	2020-09-08	2020-10-19	15	14	-41	55	1	55	2021-02-26	171	Plasma	74.1	62.5195	NA	NA	NA	NA	NA	NA	NA	NA	NA	NA	NA	NA	NA	NA	NA	NA	NA	NA	NA	NA	NA	NA	NA	NA	NA	NA
Cohort-2	C2-Critical-10	76	M		Brescia	Yes	Critical	Survived	2020-09-14	2020-09-18	2020-09-18	2020-10-03	4	0	-15	15	0	0	2021-02-26	161	Plasma	76.9	65.3195	0	1	1	0	0	1	0	0	0	0	0	0	0	0	0	0	0	0	0	0	0	0	0	0	0	0
Cohort-2	C2-Critical-10	76	M		Brescia	Yes	Critical	Survived	2020-09-14	2020-09-18	2020-09-25	2020-10-03	11	7	-8	15	0	0	2021-02-26	154	Plasma	98.3	86.7195	0	1	1	0	0	1	0	0	0	0	0	0	0	0	0	0	0	0	0	0	0	0	0	0	0	0
Cohort-2	C2-Critical-10	76	M		Brescia	Yes	Critical	Survived	2020-09-14	2020-09-18	2020-09-29	2020-10-03	15	11	-4	15	0	0	2021-02-26	150	Plasma	114	102.42	0	1	1	0	0	1	0	0	0	0	0	0	0	0	0	0	0	0	0	0	0	0	0	0	0	0
Cohort-2	C2-HC-1	22.6749	F		NDS/NIAID/NIH	No	Healthy Control	Survived			2019-07-24						0	0			Plasma	12.1	7.11857
Cohort-2	C2-HC-2	51.4387	F		NDS/NIAID/NIH	No	Healthy Control	Survived			2019-04-04						0	0			Plasma	9.34	1.48806
Cohort-2	C2-HC-3	53.6345	F		NDS/NIAID/NIH	No	Healthy Control	Survived			2019-02-21						0	0			Plasma	7.26	-0.869486
Cohort-2	C2-HC-4	46.2259	M		NDS/NIAID/NIH	No	Healthy Control	Survived			2018-12-21						0	0			Plasma	5.35	-1.88039
Cohort-2	C2-HC-5	50.0287	F		NDS/NIAID/NIH	No	Healthy Control	Survived			2018-12-19						0	0			Plasma	4.96	-2.71873
Cohort-2	C2-HC-6	40.0903	F		NDS/NIAID/NIH	No	Healthy Control	Survived			2018-12-06						0	0			Plasma	10.5	3.93843
Cohort-2	C2-HC-7	36.1697	M		NDS/NIAID/NIH	No	Healthy Control	Survived			2018-09-06						0	0			Plasma	10.3	4.13304
Cohort-2	C2-HC-8	41.18	M		NDS/NIAID/NIH	No	Healthy Control	Survived			2018-05-10						0	0			Plasma	3.76	-2.91566
Cohort-2	C2-HC-9	50.4422	F		NDS/NIAID/NIH	No	Healthy Control	Survived			2019-04-04						0	0			Plasma	8.1	0.37088
Cohort-2	C2-HC-10	60.783	M		NDS/NIAID/NIH	No	Healthy Control	Survived			2018-03-15						0	0			Plasma	6.58	-2.52285
Cohort-2	C2-HC-11	60.3203	M		NDS/NIAID/NIH	No	Healthy Control	Survived			2018-02-22						0	0			Plasma	16.2	7.16354
Cohort-2	C2-HC-12	35.7755	F		NDS/NIAID/NIH	No	Healthy Control	Survived			2018-02-22						0	0			Plasma	4.94	-1.18861
Cohort-2	C2-HC-13	44.6188	F		NDS/NIAID/NIH	No	Healthy Control	Survived			2018-02-01						0	0			Plasma	4.97	-2.07888
Cohort-2	C2-HC-14	46.653	M		NDS/NIAID/NIH	No	Healthy Control	Survived			2018-02-07						0	0			Plasma	5.26	-2.01941
Cohort-2	C2-HC-15	48.5667	M		NDS/NIAID/NIH	No	Healthy Control	Survived			2017-05-04						0	0			Plasma	17.2	9.69683
Cohort-2	C2-HC-16	24.3258	M		NDS/NIAID/NIH	No	Healthy Control	Survived			2017-05-04						0	0			Plasma	6.15	1.03676
Cohort-2	C2-HC-17	45.8508	M		NDS/NIAID/NIH	No	Healthy Control	Survived			2018-02-07						0	0			Plasma	7.64	0.452385
Cohort-2	C2-HC-18	34.9322	F		NDS/NIAID/NIH	No	Healthy Control	Survived			2018-02-22						0	0			Plasma	4.85	-1.1974
Cohort-3	C3-Died-1	40.23	F		Brescia	Yes	critical	Died			2021-01-20						0		2021-06-23	154	Plasma	120.095	113.519	0	0	0	0	0	0	0	0	0	0	0	0	0	0	0	0	0	0	0	0	0	0	0	0	0	0
Cohort-3	C3-Died-2	47.9973	M		Brescia	Yes	critical	Died			2021-03-05						0		2021-06-23	110	Plasma	12.4909	5.05504	0	0	0	0	0	0	0	0	0	0	0	0	0	0	0	0	0	0	0	0	0	0	0	0	0	0
Cohort-3	C3-Died-3	49.5305	M		Brescia	Yes	critical	Died	2020-11-26	2020-12-02	2020-12-03	2020-12-22	7	1	-19	20	NA		2021-06-23	202	Plasma	404.691	397.072	NA	NA	NA	NA	NA	NA	NA	NA	NA	NA	NA	NA	NA	NA	NA	NA	NA	NA	NA	NA	NA	NA	NA	NA	NA	NA
Cohort-3	C3-Died-4	52.627	M		Brescia	Yes	critical	Died	2020-11-07	2020-11-14	2020-11-25	2020-12-05	18	11	-10	21	1		2021-06-23	210	Plasma	69.5973	61.5964	NA	NA	NA	NA	NA	NA	NA	NA	NA	NA	NA	NA	NA	NA	NA	NA	NA	NA	NA	NA	NA	NA	NA	NA	NA	NA
Cohort-3	C3-Died-5	56.8515	F		Brescia	Yes	critical	Died			2021-01-20						0		2021-06-23	154	Plasma	18.8126	10.2587	0	0	0	0	0	0	0	0	0	0	0	0	0	0	0	0	0	0	0	0	0	0	0	0	0	0
Cohort-3	C3-Died-6	60.8871	M		Brescia	Yes	critical	Died			2021-03-02						1		2021-06-23	113	Plasma	90.9807	81.8629	0	0	0	0	0	0	0	0	0	0	0	0	0	0	0	0	0	0	0	0	0	0	0	0	0	0
Cohort-3	C3-Died-7	61.3415	M		Brescia	Yes	critical	Died			2021-03-05						1		2021-06-23	110	Plasma	8.78827	-0.395364	0	0	0	0	0	0	0	0	0	0	0	0	0	0	0	0	0	0	0	0	0	0	0	0	0	0
Cohort-3	C3-Died-8	61.5305	M		Brescia	Yes	critical	Died			2021-03-02						1		2021-06-23	113	Plasma	66.4772	57.2661	0	0	0	0	0	0	0	0	0	0	0	0	0	0	0	0	0	0	0	0	0	0	0	0	0	0
Cohort-3	C3-Died-9	61.8535	M		Brescia	Yes	critical	Died			2021-01-20						1		2021-06-23	154	Plasma	65.5266	56.2683	0	0	0	0	0	0	0	0	0	0	0	0	0	0	0	0	0	0	0	0	0	0	0	0	0	0
Cohort-3	C3-Died-10	63.2197	M		Brescia	Yes	critical	Died			2021-03-17						1		2021-06-23	98	Plasma	24.0413	14.5807	0	0	0	0	0	0	0	0	0	0	0	0	0	0	0	0	0	0	0	0	0	0	0	0	0	0
Cohort-3	C3-Died-11	64.1232	M		Brescia	Yes	critical	Died	2020-12-16	2020-12-18	2020-12-22	2021-01-27	6	4	-36	40	NA		2021-06-23	183	Plasma	125.68	116.083	NA	NA	NA	NA	NA	NA	NA	NA	NA	NA	NA	NA	NA	NA	NA	NA	NA	NA	NA	NA	NA	NA	NA	NA	NA	NA
Cohort-3	C3-Died-12	65.8261	F		Brescia	Yes	critical	Died			2021-03-02						1		2021-06-23	113	Plasma	637.139	627.28	0	0	0	0	0	0	0	0	0	0	0	0	0	0	0	0	0	0	0	0	0	0	0	0	0	0
Cohort-3	C3-Died-13	66.0014	F		Brescia	Yes	critical	Died			2021-03-19						1		2021-06-23	96	Plasma	258.108	248.222	0	0	0	0	0	0	0	0	0	0	0	0	0	0	0	0	0	0	0	0	0	0	0	0	0	0
Cohort-3	C3-Died-14	66.037	M		Brescia	Yes	critical	Died			2021-03-15						1		2021-06-23	100	Plasma	43.8165	33.9248	0	0	0	0	0	0	0	0	0	0	0	0	0	0	0	0	0	0	0	0	0	0	0	0	0	0
Cohort-3	C3-Died-15	66.6831	M		Brescia	Yes	critical	Died			2021-03-02						1		2021-06-23	113	Plasma	155.67	145.677	0	0	0	0	0	0	0	0	0	0	0	0	0	0	0	0	0	0	0	0	0	0	0	0	0	0
Cohort-3	C3-Died-16	66.9897	M		Brescia	Yes	critical	Died			2021-03-08						0		2021-06-23	107	Plasma	17.3058	7.26378	0	0	0	0	0	0	0	0	0	0	0	0	0	0	0	0	0	0	0	0	0	0	0	0	0	0
Cohort-3	C3-Died-17	67.0007	M		Brescia	Yes	critical	Died			2020-12-24						NA		2021-06-23	181	Plasma	16.1996	6.15588	NA	NA	NA	NA	NA	NA	NA	NA	NA	NA	NA	NA	NA	NA	NA	NA	NA	NA	NA	NA	NA	NA	NA	NA	NA	NA
Cohort-3	C3-Died-18	67.0472	M		Brescia	Yes	critical	Died			2020-12-29						NA		2021-06-23	176	Plasma	24.6003	14.5492	NA	NA	NA	NA	NA	NA	NA	NA	NA	NA	NA	NA	NA	NA	NA	NA	NA	NA	NA	NA	NA	NA	NA	NA	NA	NA
Cohort-3	C3-Died-19	67.8275	M		Brescia	Yes	critical	Died			2021-03-25						1		2021-06-23	90	Plasma	25.0227	14.8467	0	0	0	0	0	0	0	0	0	0	0	0	0	0	0	0	0	0	0	0	0	0	0	0	0	0
Cohort-3	C3-Died-20	67.9836	M		Brescia	Yes	critical	Died	2020-11-13	2020-11-14	2020-11-23	2020-12-31	10	9	-38	47	1		2021-06-23	212	Plasma	20.2855	10.0844	0	1	0	0	1	0	0	0	0	0	1	0	1	0	0	0	0	0	0	0	0	0	0	1	0	1
Cohort-3	C3-Died-21	67.9918	M		Brescia	Yes	critical	Died			2021-01-20						0		2021-06-23	154	Plasma	47.1167	36.9142	0	0	0	0	0	0	0	0	0	0	0	0	0	0	0	0	0	0	0	0	0	0	0	0	0	0
Cohort-3	C3-Died-22	68.0246	M		Brescia	Yes	critical	Died			2021-03-15						1		2021-06-23	100	Plasma	14.8533	4.64551	0	0	0	0	0	0	0	0	0	0	0	0	0	0	0	0	0	0	0	0	0	0	0	0	0	0
Cohort-3	C3-Died-23	68.6105	F		Brescia	Yes	critical	Died			2021-03-02						0		2021-06-23	113	Plasma	73.9623	63.6594	0	0	0	0	0	0	0	0	0	0	0	0	0	0	0	0	0	0	0	0	0	0	0	0	0	0
Cohort-3	C3-Died-24	68.6982	M		Brescia	Yes	critical	Died			2021-03-05						1		2021-06-23	110	Plasma	42.2524	31.9353	0	0	0	0	0	0	0	0	0	0	0	0	0	0	0	0	0	0	0	0	0	0	0	0	0	0
Cohort-3	C3-Died-25	68.6982	M		Brescia	Yes	critical	Died			2021-03-15						1		2021-06-23	100	Plasma	49.9502	39.633	0	0	0	0	0	0	0	0	0	0	0	0	0	0	0	0	0	0	0	0	0	0	0	0	0	0
Cohort-3	C3-Died-26	69.295	M		Brescia	Yes	critical	Died			2021-03-08						1		2021-06-23	107	Plasma	39.0015	28.5865	0	0	0	0	0	0	0	0	0	0	0	0	0	0	0	0	0	0	0	0	0	0	0	0	0	0
Cohort-3	C3-Died-27	69.5441	M		Brescia	Yes	critical	Died			2020-11-17						1		2021-06-23	218	Plasma	59.2004	48.7443	0	0	0	0	0	0	0	0	0	0	0	0	0	0	0	0	0	0	0	0	0	0	0	0	0	0
Cohort-3	C3-Died-28	69.6893	M		Brescia	Yes	critical	Died			2020-12-10						NA		2021-06-23	195	Plasma	63.5964	53.1163	NA	NA	NA	NA	NA	NA	NA	NA	NA	NA	NA	NA	NA	NA	NA	NA	NA	NA	NA	NA	NA	NA	NA	NA	NA	NA
Cohort-3	C3-Died-29	69.9001	M		Brescia	Yes	critical	Died			2021-03-02						1		2021-06-23	113	Plasma	42.9681	32.453	0	0	0	0	0	0	0	0	0	0	0	0	0	0	0	0	0	0	0	0	0	0	0	0	0	0
Cohort-3	C3-Died-30	69.9548	M		Brescia	Yes	critical	Died			2021-03-23						0		2021-06-23	92	Plasma	52.9237	42.3994	0	0	0	0	0	0	0	0	0	0	0	0	0	0	0	0	0	0	0	0	0	0	0	0	0	0
Cohort-3	C3-Died-31	70.3217	M		Brescia	Yes	critical	Died			2021-03-02						1		2021-06-23	113	Plasma	105.598	95.0124	0	0	0	0	0	0	0	0	0	0	0	0	0	0	0	0	0	0	0	0	0	0	0	0	0	0
Cohort-3	C3-Died-32	70.3682	M		Brescia	Yes	critical	Died			2021-01-25						1		2021-06-23	149	Plasma	17.1701	6.5768	0	0	0	0	0	0	0	0	0	0	0	0	0	0	0	0	0	0	0	0	0	0	0	0	0	0
Cohort-3	C3-Died-33	71.3785	M		Brescia	Yes	critical	Died			2021-03-15						1		2021-06-23	100	Plasma	194.902	184.138	0	0	0	0	0	0	0	0	0	0	0	0	0	0	0	0	0	0	0	0	0	0	0	0	0	0
Cohort-3	C3-Died-34	71.3785	M		Brescia	Yes	critical	Died			2021-03-05						1		2021-06-23	110	Plasma	29.5966	18.8326	0	0	0	0	0	0	0	0	0	0	0	0	0	0	0	0	0	0	0	0	0	0	0	0	0	0
Cohort-3	C3-Died-35	71.8932	M		Brescia	Yes	critical	Died	2020-12-09	2020-12-13	2020-12-24	2021-01-07	15	11	-14	25	NA		2021-06-23	181	Plasma	148.102	137.25	NA	NA	NA	NA	NA	NA	NA	NA	NA	NA	NA	NA	NA	NA	NA	NA	NA	NA	NA	NA	NA	NA	NA	NA	NA	NA
Cohort-3	C3-Died-36	73.5277	M		Brescia	Yes	critical	Died		2020-11-21	2020-12-09	2021-01-07		18	-29	47	NA		2021-06-23	196	Plasma	90.5902	79.4539	NA	NA	NA	NA	NA	NA	NA	NA	NA	NA	NA	NA	NA	NA	NA	NA	NA	NA	NA	NA	NA	NA	NA	NA	NA	NA
Cohort-3	C3-Died-37	73.7851	F		Brescia	Yes	critical	Died			2021-03-11						1		2021-06-23	104	Plasma	45.6558	34.4741	0	0	0	0	0	0	0	0	0	0	0	0	0	0	0	0	0	0	0	0	0	0	0	0	0	0
Cohort-3	C3-Died-38	73.8152	M		Brescia	Yes	critical	Died			2021-01-20						0		2021-06-23	154	Plasma	52.0087	40.8216	0	0	0	0	0	0	0	0	0	0	0	0	0	0	0	0	0	0	0	0	0	0	0	0	0	0
Cohort-3	C3-Died-39	74.0397	M		Brescia	Yes	critical	Died			2021-01-20						0		2021-06-23	154	Plasma	26.7637	15.5369	0	0	0	0	0	0	0	0	0	0	0	0	0	0	0	0	0	0	0	0	0	0	0	0	0	0
Cohort-3	C3-Died-40	74.0643	M		Brescia	Yes	critical	Died			2021-03-02						1		2021-06-23	113	Plasma	54.362	43.1308	0	0	0	0	0	0	0	0	0	0	0	0	0	0	0	0	0	0	0	0	0	0	0	0	0	0
Cohort-3	C3-Died-41	74.987	M		Brescia	Yes	critical	Died	2020-11-17	2020-11-24	2020-11-30	2020-12-20	13	6	-20	26	1		2021-06-23	205	Plasma	30.7604	19.364	0	1	1	0	0	0	0	0	0	0	0	0	0	0	0	0	0	0	0	0	0	0	0	1	0	1
Cohort-3	C3-Died-42	75.373	M		Brescia	Yes	critical	Died	2020-12-14	2020-12-18	2020-12-21	2021-01-10	7	3	-20	23	NA		2021-06-23	184	Plasma	65.6588	54.1927	NA	NA	NA	NA	NA	NA	NA	NA	NA	NA	NA	NA	NA	NA	NA	NA	NA	NA	NA	NA	NA	NA	NA	NA	NA	NA
Cohort-3	C3-Died-43	76.3641	M		Brescia	Yes	critical	Died			2021-03-02						1		2021-06-23	113	Plasma	304.149	292.501	0	0	0	0	0	0	0	0	0	0	0	0	0	0	0	0	0	0	0	0	0	0	0	0	0	0
Cohort-3	C3-Died-44	77.0294	M		Brescia	Yes	critical	Died			2021-03-02						1		2021-06-23	113	Plasma	74.2343	62.4637	0	0	0	0	0	0	0	0	0	0	0	0	0	0	0	0	0	0	0	0	0	0	0	0	0	0
Cohort-3	C3-Died-45	77.0897	F		Brescia	Yes	critical	Died			2021-01-04						1		2021-06-23	170	Plasma	197.79	186.008	0	0	0	0	0	0	0	0	0	0	0	0	0	0	0	0	0	0	0	0	0	0	0	0	0	0
Cohort-3	C3-Died-46	77.1362	M		Brescia	Yes	critical	Died		2020-12-05	2020-12-07	2020-12-22		2	-15	17	0		2021-06-23	198	Plasma	43.96	32.1695	0	1	0	1	1	0	1	0	1	0	1	0	1	0	0	0	0	0	1	1	0	0	0	1	1	0
Cohort-3	C3-Died-47	77.1362	M		Brescia	Yes	critical	Died			2021-01-21						0		2021-06-23	153	Plasma	22.7716	10.9811	0	1	0	1	1	0	1	0	1	0	1	0	1	0	0	0	0	0	1	1	0	0	0	1	1	0
Cohort-3	C3-Died-48	77.2019	M		Brescia	Yes	critical	Died			2021-03-05						1		2021-06-23	110	Plasma	22.6274	10.8246	0	0	0	0	0	0	0	0	0	0	0	0	0	0	0	0	0	0	0	0	0	0	0	0	0	0
Cohort-3	C3-Died-49	77.2868	M		Brescia	Yes	critical	Died			2021-01-20						0		2021-06-23	154	Plasma	279.316	267.498	0	0	0	0	0	0	0	0	0	0	0	0	0	0	0	0	0	0	0	0	0	0	0	0	0	0
Cohort-3	C3-Died-50	77.514	M		Brescia	Yes	critical	Died			2021-03-03						0		2021-06-23	112	Plasma	26.6994	14.8382	0	0	0	0	0	0	0	0	0	0	0	0	0	0	0	0	0	0	0	0	0	0	0	0	0	0
Cohort-3	C3-Died-51	77.7522	M		Brescia	Yes	critical	Died			2021-03-02						1		2021-06-23	113	Plasma	306.718	294.812	0	0	0	0	0	0	0	0	0	0	0	0	0	0	0	0	0	0	0	0	0	0	0	0	0	0
Cohort-3	C3-Died-52	77.7878	F		Brescia	Yes	critical	Died			2021-03-08						1		2021-06-23	107	Plasma	87.9384	76.0258	0	0	0	0	0	0	0	0	0	0	0	0	0	0	0	0	0	0	0	0	0	0	0	0	0	0
Cohort-3	C3-Died-53	77.9658	F		Brescia	Yes	critical	Died			2021-03-15						1		2021-06-23	100	Plasma	51.3868	39.4405	0	0	0	0	0	0	0	0	0	0	0	0	0	0	0	0	0	0	0	0	0	0	0	0	0	0
Cohort-3	C3-Died-54	78.0397	M		Brescia	Yes	critical	Died			2021-03-22						1		2021-06-23	93	Plasma	273.671	261.711	0	0	0	0	0	0	0	0	0	0	0	0	0	0	0	0	0	0	0	0	0	0	0	0	0	0
Cohort-3	C3-Died-55	78.0726	M		Brescia	Yes	critical	Died		2021-01-01	2021-01-04	2021-02-10		3	-37	40	1		2021-06-23	170	Plasma	94.9489	82.9824	0	0	0	0	0	0	0	0	0	0	0	0	0	0	0	0	0	0	0	0	0	0	0	0	0	0
Cohort-3	C3-Died-56	78.2642	M		Brescia	Yes	critical	Died	2020-12-01	2020-12-15	2020-12-14	2020-12-15	13	-1	-1		NA		2021-06-23	191	Plasma	53.8206	41.8178	NA	NA	NA	NA	NA	NA	NA	NA	NA	NA	NA	NA	NA	NA	NA	NA	NA	NA	NA	NA	NA	NA	NA	NA	NA	NA
Cohort-3	C3-Died-57	78.3901	M		Brescia	Yes	critical	Died			2021-03-02						0		2021-06-23	113	Plasma	113.116	101.09	0	0	0	0	0	0	0	0	0	0	0	0	0	0	0	0	0	0	0	0	0	0	0	0	0	0
Cohort-3	C3-Died-58	79.0801	M		Brescia	Yes	critical	Died			2021-03-02						0		2021-06-23	113	Plasma	95.9383	83.7795	0	0	0	0	0	0	0	0	0	0	0	0	0	0	0	0	0	0	0	0	0	0	0	0	0	0
Cohort-3	C3-Died-59	79.2334	M		Brescia	Yes	critical	Died		2020-12-11	2020-12-23	2021-01-23		12	-31	43	NA		2021-06-23	182	Plasma	21.4197	9.23146	NA	NA	NA	NA	NA	NA	NA	NA	NA	NA	NA	NA	NA	NA	NA	NA	NA	NA	NA	NA	NA	NA	NA	NA	NA	NA
Cohort-3	C3-Died-60	79.4606	M		Brescia	Yes	critical	Died			2021-03-02						1		2021-06-23	113	Plasma	83.1447	70.9126	0	0	0	0	0	0	0	0	0	0	0	0	0	0	0	0	0	0	0	0	0	0	0	0	0	0
Cohort-3	C3-Died-61	79.5838	M		Brescia	Yes	critical	Died			2021-03-02						0		2021-06-23	113	Plasma	61.4703	49.2143	0	0	0	0	0	0	0	0	0	0	0	0	0	0	0	0	0	0	0	0	0	0	0	0	0	0
Cohort-3	C3-Died-62	79.7262	M		Brescia	Yes	critical	Died		2021-01-20	2021-01-20	2021-01-29		0	-9	9	0		2021-06-23	154	Plasma	77.9906	65.707	0	1	1	0	0	1	0	0	0	0	0	0	0	0	1	1	0	0	0	0	0	0	0	0	0	0
Cohort-3	C3-Died-63	80.3258	M		Brescia	Yes	critical	Died	2020-12-11	2020-12-15	2020-12-15	2021-01-13	4	0	-29	29	NA		2021-06-23	190	Plasma	34.5502	22.1495	NA	NA	NA	NA	NA	NA	NA	NA	NA	NA	NA	NA	NA	NA	NA	NA	NA	NA	NA	NA	NA	NA	NA	NA	NA	NA
Cohort-3	C3-Died-64	80.397	F		Brescia	Yes	critical	Died		2021-01-03	2021-01-04	2021-01-20		1	-16	17	0		2021-06-23	170	Plasma	76.263	63.8484	0	1	1	0	0	1	0	0	0	0	0	0	0	0	1	1	0	1	0	0	0	0	0	0	0	0
Cohort-3	C3-Died-65	80.4627	M		Brescia	Yes	critical	Died			2021-03-09						1		2021-06-23	106	Plasma	61.7371	49.3095	0	0	0	0	0	0	0	0	0	0	0	0	0	0	0	0	0	0	0	0	0	0	0	0	0	0
Cohort-3	C3-Died-66	80.7337	M		Brescia	Yes	critical	Died	2021-01-01	2021-01-02	2021-01-04	2021-01-16	3	2	-12	14	0		2021-06-23	170	Plasma	34.7002	22.2191	0	1	0	0	0	0	0	0	0	0	0	0	0	0	0	0	0	0	1	1	1	0	0	0	0	0
Cohort-3	C3-Died-67	81.1663	F		Brescia	Yes	critical	Died			2021-01-20						0		2021-06-23	154	Plasma	23.0701	10.5034	0	0	0	0	0	0	0	0	0	0	0	0	0	0	0	0	0	0	0	0	0	0	0	0	0	0
Cohort-3	C3-Died-68	81.2977	F		Brescia	Yes	critical	Died	2020-12-17	2020-12-17	2020-12-24	2020-12-30	7	7	-6	13	NA		2021-06-23	181	Plasma	335.352	322.76	NA	NA	NA	NA	NA	NA	NA	NA	NA	NA	NA	NA	NA	NA	NA	NA	NA	NA	NA	NA	NA	NA	NA	NA	NA	NA
Cohort-3	C3-Died-69	81.8398	M		Brescia	Yes	critical	Died			2021-03-15						1		2021-06-23	100	Plasma	67.2871	54.5857	0	0	0	0	0	0	0	0	0	0	0	0	0	0	0	0	0	0	0	0	0	0	0	0	0	0
Cohort-3	C3-Died-70	81.8453	F		Brescia	Yes	critical	Died		2020-11-27	2020-11-27	2020-12-01		0	-4	4	0		2021-06-23	208	Plasma	79.9322	67.2298	0	1	1	0	0	0	0	0	0	1	0	0	0	0	0	0	0	0	1	1	0	0	0	1	0	0
Cohort-3	C3-Died-71	81.9357	M		Brescia	Yes	critical	Died			2021-03-03						1		2021-06-23	112	Plasma	0.152	-12.5686	0	0	0	0	0	0	0	0	0	0	0	0	0	0	0	0	0	0	0	0	0	0	0	0	0	0
Cohort-3	C3-Died-72	81.9357	M		Brescia	Yes	critical	Died			2021-03-09						1		2021-06-23	106	Plasma	47.2552	34.5346	0	0	0	0	0	0	0	0	0	0	0	0	0	0	0	0	0	0	0	0	0	0	0	0	0	0
Cohort-3	C3-Died-73	82.0808	M		Brescia	Yes	critical	Died			2020-12-09						NA		2021-06-23	196	Plasma	94.0982	81.3484	NA	NA	NA	NA	NA	NA	NA	NA	NA	NA	NA	NA	NA	NA	NA	NA	NA	NA	NA	NA	NA	NA	NA	NA	NA	NA
Cohort-3	C3-Died-74	82.204	M		Brescia	Yes	critical	Died			2021-03-11						0		2021-06-23	104	Plasma	274.83	262.055	0	0	0	0	0	0	0	0	0	0	0	0	0	0	0	0	0	0	0	0	0	0	0	0	0	0
Cohort-3	C3-Died-75	82.2396	F		Brescia	Yes	critical	Died			2020-12-24						NA		2021-06-23	181	Plasma	194.166	181.384	NA	NA	NA	NA	NA	NA	NA	NA	NA	NA	NA	NA	NA	NA	NA	NA	NA	NA	NA	NA	NA	NA	NA	NA	NA	NA
Cohort-3	C3-Died-76	82.2423	M		Brescia	Yes	critical	Died			2020-12-02						0		2021-06-23	203	Plasma	45.509	32.7265	0	0	0	0	0	0	0	0	0	0	0	0	0	0	0	0	0	0	0	0	0	0	0	0	0	0
Cohort-3	C3-Died-77	82.256	M		Brescia	Yes	critical	Died	2020-12-22	2020-12-28	2020-12-29	2021-01-27	7	1	-29	30	NA		2021-06-23	176	Plasma	40.2704	27.4852	NA	NA	NA	NA	NA	NA	NA	NA	NA	NA	NA	NA	NA	NA	NA	NA	NA	NA	NA	NA	NA	NA	NA	NA	NA	NA
Cohort-3	C3-Died-78	82.3491	M		Brescia	Yes	critical	Died			2021-01-20						0		2021-06-23	154	Plasma	154.062	141.258	0	0	0	0	0	0	0	0	0	0	0	0	0	0	0	0	0	0	0	0	0	0	0	0	0	0
Cohort-3	C3-Died-79	82.4887	F		Brescia	Yes	critical	Died			2021-03-02						0		2021-06-23	113	Plasma	96.0715	83.2391	0	0	0	0	0	0	0	0	0	0	0	0	0	0	0	0	0	0	0	0	0	0	0	0	0	0
Cohort-3	C3-Died-80	82.5024	F		Brescia	Yes	critical	Died		2020-12-17	2021-01-04	2021-01-13		18	-9	27	0		2021-06-23	170	Plasma	187.358	174.523	0	1	0	0	0	0	0	0	0	0	0	0	0	0	0	0	0	0	0	0	0	0	1	0	0	0
Cohort-3	C3-Died-81	83.4606	F		Brescia	Yes	critical	Died			2021-03-02						0		2021-06-23	113	Plasma	40.215	27.1838	0	0	0	0	0	0	0	0	0	0	0	0	0	0	0	0	0	0	0	0	0	0	0	0	0	0
Cohort-3	C3-Died-82	83.5127	F		Brescia	Yes	critical	Died	2020-11-30	2020-12-07	2020-12-09	2020-12-16	9	2	-7	9	NA		2021-06-23	196	Plasma	190.15	177.108	NA	NA	NA	NA	NA	NA	NA	NA	NA	NA	NA	NA	NA	NA	NA	NA	NA	NA	NA	NA	NA	NA	NA	NA	NA	NA
Cohort-3	C3-Died-83	83.5565	M		Brescia	Yes	critical	Died	2020-12-22	2020-12-24	2020-12-28	2021-01-17	6	4	-20	24	NA		2021-06-23	177	Plasma	140.422	127.371	NA	NA	NA	NA	NA	NA	NA	NA	NA	NA	NA	NA	NA	NA	NA	NA	NA	NA	NA	NA	NA	NA	NA	NA	NA	NA
Cohort-3	C3-Died-84	83.6934	M		Brescia	Yes	critical	Died			2021-03-18						0		2021-06-23	97	Plasma	78.3662	65.287	0	0	0	0	0	0	0	0	0	0	0	0	0	0	0	0	0	0	0	0	0	0	0	0	0	0
Cohort-3	C3-Died-85	83.9589	F		Brescia	Yes	critical	Died			2021-03-18						0		2021-06-23	97	Plasma	68.3344	55.2001	0	0	0	0	0	0	0	0	0	0	0	0	0	0	0	0	0	0	0	0	0	0	0	0	0	0
Cohort-3	C3-Died-86	83.9644	F		Brescia	Yes	critical	Died			2021-01-20						0		2021-06-23	154	Plasma	139.488	126.352	0	0	0	0	0	0	0	0	0	0	0	0	0	0	0	0	0	0	0	0	0	0	0	0	0	0
Cohort-3	C3-Died-87	84.0712	M		Brescia	Yes	critical	Died	2020-12-05	2020-12-20	2020-12-21	2020-12-24	16	1	-3	4	NA		2021-06-23	184	Plasma	27.8076	14.6499	NA	NA	NA	NA	NA	NA	NA	NA	NA	NA	NA	NA	NA	NA	NA	NA	NA	NA	NA	NA	NA	NA	NA	NA	NA	NA
Cohort-3	C3-Died-88	84.282	M		Brescia	Yes	critical	Died			2021-01-20						0		2021-06-23	154	Plasma	184.834	171.632	0	0	0	0	0	0	0	0	0	0	0	0	0	0	0	0	0	0	0	0	0	0	0	0	0	0
Cohort-3	C3-Died-89	84.783	M		Brescia	Yes	critical	Died		2020-11-06	2020-11-30	2020-12-20		24	-20	44	0		2021-06-23	205	Plasma	105.379	92.0725	0	1	1	1	0	0	0	0	0	0	1	1	1	0	0	0	0	0	1	1	0	0	0	1	0	1
Cohort-3	C3-Died-90	85.2539	M		Brescia	Yes	critical	Died	2020-12-28	2020-12-30	2020-12-31	2021-01-11	3	1	-11	12	0		2021-06-23	174	Plasma	63.5428	50.1366	0	1	1	1	0	0	0	0	0	0	0	0	0	0	0	0	0	0	1	0	0	0	0	0	0	0
Cohort-3	C3-Died-91	85.6345	F		Brescia	Yes	critical	Died			2021-03-09						0		2021-06-23	106	Plasma	71.7094	58.2222	0	0	0	0	0	0	0	0	0	0	0	0	0	0	0	0	0	0	0	0	0	0	0	0	0	0
Cohort-3	C3-Died-92	85.8289	F		Brescia	Yes	critical	Died			2020-11-30						0		2021-06-23	205	Plasma	51.4384	37.9097	0	0	0	0	0	0	0	0	0	0	0	0	0	0	0	0	0	0	0	0	0	0	0	0	0	0
Cohort-3	C3-Died-93	86.0151	M		Brescia	Yes	critical	Died			2021-01-20						0		2021-06-23	154	Plasma	54.4139	40.8453	0	0	0	0	0	0	0	0	0	0	0	0	0	0	0	0	0	0	0	0	0	0	0	0	0	0
Cohort-3	C3-Died-94	86.4832	F		Brescia	Yes	critical	Died	2020-11-19	2020-11-27	2020-11-30	2020-12-19	11	3	-19	22	0		2021-06-23	205	Plasma	59.8713	46.2018	0	1	0	0	0	1	1	0	0	0	1	0	1	0	1	0	0	0	1	1	0	0	1	1	0	1
Cohort-3	C3-Died-95	86.5955	F		Brescia	Yes	critical	Died	2020-10-26	2020-10-26	2020-12-09	2020-12-11	44	44	-2	46	NA		2021-06-23	196	Plasma	1277.4	1263.7	NA	NA	NA	NA	NA	NA	NA	NA	NA	NA	NA	NA	NA	NA	NA	NA	NA	NA	NA	NA	NA	NA	NA	NA	NA	NA
Cohort-3	C3-Died-96	87.7673	F		Brescia	Yes	critical	Died	2020-11-30	2020-11-30	2020-12-01	2020-12-15	1	1	-14	15	0		2021-06-23	204	Plasma	45.2835	31.3336	0	0	0	0	0	0	0	0	0	0	0	0	0	0	1	0	0	0	0	0	0	0	0	1	0	1
Cohort-3	C3-Died-97	88.2163	M		Brescia	Yes	critical	Died			2021-03-08						0		2021-06-23	107	Plasma	141.251	127.201	0	0	0	0	0	0	0	0	0	0	0	0	0	0	0	0	0	0	0	0	0	0	0	0	0	0
Cohort-3	C3-Died-98	88.2628	F		Brescia	Yes	critical	Died		2020-12-23	2020-12-23	2021-01-04		0	-12	12	NA		2021-06-23	182	Plasma	199.913	185.854	NA	NA	NA	NA	NA	NA	NA	NA	NA	NA	NA	NA	NA	NA	NA	NA	NA	NA	NA	NA	NA	NA	NA	NA	NA	NA
Cohort-3	C3-Died-99	89.6016	M		Brescia	Yes	critical	Died		2020-11-29	2020-11-30	2020-12-10		1	-10	11	0		2021-06-23	205	Plasma	88.1039	73.7432	0	1	1	1	1	0	0	0	0	0	1	0	1	0	0	0	0	0	0	0	0	0	0	0	0	0
Cohort-3	C3-Died-100	89.8042	F		Brescia	Yes	critical	Died			2021-01-20						0		2021-06-23	154	Plasma	99.1874	84.7805	0	0	0	0	0	0	0	0	0	0	0	0	0	0	0	0	0	0	0	0	0	0	0	0	0	0
Cohort-3	C3-Died-101	89.8234	M		Brescia	Yes	critical	Died			2021-03-02						0		2021-06-23	113	Plasma	156.98	142.569	0	0	0	0	0	0	0	0	0	0	0	0	0	0	0	0	0	0	0	0	0	0	0	0	0	0
Cohort-3	C3-Died-102	89.8809	M		Brescia	Yes	critical	Died			2020-11-16						0		2021-06-23	219	Plasma	106.521	92.0967	0	0	0	0	0	0	0	0	0	0	0	0	0	0	0	0	0	0	0	0	0	0	0	0	0	0
Cohort-3	C3-Died-103	90.7077	M		Brescia	Yes	critical	Died			2021-03-15						0		2021-06-23	100	Plasma	74.6251	60.0109	0	0	0	0	0	0	0	0	0	0	0	0	0	0	0	0	0	0	0	0	0	0	0	0	0	0
Cohort-3	C3-Died-104	90.7159	F		Brescia	Yes	critical	Died	2020-12-21	2020-12-21	2020-12-22	2020-12-23	1	1	-1	2	NA		2021-06-23	183	Plasma	86.6129	71.9968	NA	NA	NA	NA	NA	NA	NA	NA	NA	NA	NA	NA	NA	NA	NA	NA	NA	NA	NA	NA	NA	NA	NA	NA	NA	NA
Cohort-3	C3-Died-105	90.9514	M		Brescia	Yes	critical	Died	2020-12-03	2020-12-05	2020-12-09	2020-12-31	6	4	-22	26	NA		2021-06-23	196	Plasma	61.2151	46.5444	NA	NA	NA	NA	NA	NA	NA	NA	NA	NA	NA	NA	NA	NA	NA	NA	NA	NA	NA	NA	NA	NA	NA	NA	NA	NA
Cohort-3	C3-Died-106	91.0062	F		Brescia	Yes	critical	Died	2020-12-09	2020-12-12	2020-12-24	2020-12-30	15	12	-6	18	NA		2021-06-23	181	Plasma	105.551	90.8676	NA	NA	NA	NA	NA	NA	NA	NA	NA	NA	NA	NA	NA	NA	NA	NA	NA	NA	NA	NA	NA	NA	NA	NA	NA	NA
Cohort-3	C3-Died-107	91.2334	F		Brescia	Yes	critical	Died		2020-12-01	2020-12-02	2020-12-10		1	-8	9	0		2021-06-23	203	Plasma	145.424	130.688	0	1	1	1	0	0	0	0	0	1	0	0	0	0	0	0	0	0	0	0	0	0	0	1	0	1
Cohort-3	C3-Died-108	91.5537	F		Brescia	Yes	critical	Died			2021-03-02						0		2021-06-23	113	Plasma	101.16	86.3493	0	0	0	0	0	0	0	0	0	0	0	0	0	0	0	0	0	0	0	0	0	0	0	0	0	0
Cohort-3	C3-Died-109	92.23	F		Brescia	Yes	critical	Died	2020-11-08	2020-11-09	2020-11-10	2020-12-20	2	1	-40	41	0		2021-06-23	225	Plasma	772.84	757.87	0	1	0	1	0	0	0	0	0	1	1	0	0	1	0	0	0	0	0	0	0	0	0	0	0	0
Cohort-3	C3-Died-110	93.9658	F		Brescia	Yes	critical	Died	2020-12-07	2020-12-10	2020-12-23	2021-01-09	16	13	-17	30	NA		2021-06-23	182	Plasma	241.521	226.134	NA	NA	NA	NA	NA	NA	NA	NA	NA	NA	NA	NA	NA	NA	NA	NA	NA	NA	NA	NA	NA	NA	NA	NA	NA	NA
Cohort-3	C3-Died-111	94.2067	M		Brescia	Yes	critical	Died			2021-01-20						0		2021-06-23	154	Plasma	79.0374	63.5914	0	0	0	0	0	0	0	0	0	0	0	0	0	0	0	0	0	0	0	0	0	0	0	0	0	0
Cohort-3	C3-Died-112	94.5298	F		Brescia	Yes	critical	Died		2020-12-11	2020-12-24	2020-12-30		13	-6	19	NA		2021-06-23	181	Plasma	229.776	214.251	NA	NA	NA	NA	NA	NA	NA	NA	NA	NA	NA	NA	NA	NA	NA	NA	NA	NA	NA	NA	NA	NA	NA	NA	NA	NA
Cohort-3	C3-Died-113	97.8535	F		Brescia	Yes	critical	Died		2020-12-02	2020-12-03	2020-12-07		1	-4	5	0		2021-06-23	202	Plasma	174.127	157.763	0	1	1	1	1	0	0	0	0	1	0	0	0	0	0	0	0	0	0	0	0	0	0	0	0	0
Cohort-3	C3-Critical-1	40.345	F		Brescia	Yes	critical	Survived			2020-11-30						0		2021-06-23	205	Plasma	6.7296	0.141552	0	0	0	0	0	0	0	0	0	0	0	0	0	0	0	0	0	0	0	0	0	0	0	0	0	0
Cohort-3	C3-Critical-2	42.8665	F		Brescia	Yes	critical	Survived	2020-11-06	2020-11-18	2020-11-18	2020-11-27	12	0	-9	9	0		2021-06-23	217	Plasma	7.79432	0.938157	0	1	1	0	0	0	0	0	0	0	0	0	0	0	1	0	0	1	0	0	0	0	0	0	0	0
Cohort-3	C3-Critical-3	45.7221	M		Brescia	Yes	critical	Survived	2020-11-15	2020-11-25	2020-11-26	2020-12-17	11	1	-21	22	1		2021-06-23	209	Plasma	42.7055	35.5325	0	1	1	0	0	0	0	0	0	0	0	0	0	0	0	0	0	0	0	0	0	0	0	0	0	0
Cohort-3	C3-Critical-4	45.8864	M		Brescia	Yes	critical	Survived			2021-03-03						1		2021-06-23	112	Plasma	7.81481	0.623142	0	0	0	0	0	0	0	0	0	0	0	0	0	0	0	0	0	0	0	0	0	0	0	0	0	0
Cohort-3	C3-Critical-5	49.4538	M		Brescia	Yes	critical	Survived			2021-03-05						1		2021-06-23	110	Plasma	24.5769	16.9677	0	0	0	0	0	0	0	0	0	0	0	0	0	0	0	0	0	0	0	0	0	0	0	0	0	0
Cohort-3	C3-Critical-6	49.5496	M		Brescia	Yes	critical	Survived			2021-03-17						1		2021-06-23	98	Plasma	10.2749	2.65419	0	0	0	0	0	0	0	0	0	0	0	0	0	0	0	0	0	0	0	0	0	0	0	0	0	0
Cohort-3	C3-Critical-7	51.0527	F		Brescia	Yes	critical	Survived			2020-12-28						NA		2021-06-23	177	Plasma	22.8493	15.0452	NA	NA	NA	NA	NA	NA	NA	NA	NA	NA	NA	NA	NA	NA	NA	NA	NA	NA	NA	NA	NA	NA	NA	NA	NA	NA
Cohort-3	C3-Critical-8	51.7947	M		Brescia	Yes	critical	Survived	2020-12-24	2020-12-26	2021-01-04	2021-01-07	11	9	-3	12	0		2021-06-23	170	Plasma	8.89171	0.995431	0	0	0	0	0	0	0	0	0	0	0	0	0	0	0	0	0	0	0	0	0	0	0	0	0	0
Cohort-3	C3-Critical-9	53.4127	M		Brescia	Yes	critical	Survived	2020-12-16	2020-12-21	2020-12-22	2021-01-13	6	1	-22	23	NA		2021-06-23	183	Plasma	6.91365	-1.18736	NA	NA	NA	NA	NA	NA	NA	NA	NA	NA	NA	NA	NA	NA	NA	NA	NA	NA	NA	NA	NA	NA	NA	NA	NA	NA
Cohort-3	C3-Critical-10	55.9261	F		Brescia	Yes	critical	Survived			2021-03-31						1		2021-06-23	84	Plasma	52.8098	44.3802	0	0	0	0	0	0	0	0	0	0	0	0	0	0	0	0	0	0	0	0	0	0	0	0	0	0
Cohort-3	C3-Critical-11	59.6879	M		Brescia	Yes	critical	Survived			2021-03-15						1		2021-06-23	100	Plasma	27.8555	18.909	0	0	0	0	0	0	0	0	0	0	0	0	0	0	0	0	0	0	0	0	0	0	0	0	0	0
Cohort-3	C3-Critical-12	60.9062	M		Brescia	Yes	critical	Survived		2020-12-10	2020-12-11	2021-01-08		1	-28	29	NA		2021-06-23	194	Plasma	20.1975	11.0769	NA	NA	NA	NA	NA	NA	NA	NA	NA	NA	NA	NA	NA	NA	NA	NA	NA	NA	NA	NA	NA	NA	NA	NA	NA	NA
Cohort-3	C3-Critical-13	61.41	M		Brescia	Yes	critical	Survived	2020-11-07	2020-11-14	2020-11-16	2020-11-26	9	2	-10	12	0		2021-06-23	219	Plasma	17.5811	8.38749	0	1	0	0	0	1	0	0	0	0	0	0	0	0	1	0	0	0	0	0	0	0	0	0	0	0
Cohort-3	C3-Critical-14	61.4319	M		Brescia	Yes	critical	Survived			2021-03-05						1		2021-06-23	110	Plasma	18.9039	9.70716	0	0	0	0	0	0	0	0	0	0	0	0	0	0	0	0	0	0	0	0	0	0	0	0	0	0
Cohort-3	C3-Critical-15	61.6865	M		Brescia	Yes	critical	Survived			2021-03-23						1		2021-06-23	92	Plasma	16.6013	7.3674	0	0	0	0	0	0	0	0	0	0	0	0	0	0	0	0	0	0	0	0	0	0	0	0	0	0
Cohort-3	C3-Critical-16	61.9083	M		Brescia	Yes	critical	Survived	2020-12-16	2020-12-29	2020-12-29	2021-01-04	13	0	-6	6	NA		2021-06-23	176	Plasma	19.7694	10.5031	NA	NA	NA	NA	NA	NA	NA	NA	NA	NA	NA	NA	NA	NA	NA	NA	NA	NA	NA	NA	NA	NA	NA	NA	NA	NA
Cohort-3	C3-Critical-17	62.2642	M		Brescia	Yes	critical	Survived			2021-04-02						1		2021-06-23	82	Plasma	53.398	44.0793	0	0	0	0	0	0	0	0	0	0	0	0	0	0	0	0	0	0	0	0	0	0	0	0	0	0
Cohort-3	C3-Critical-18	62.4148	M		Brescia	Yes	critical	Survived			2021-03-02						1		2021-06-23	113	Plasma	26.602	17.2611	0	0	0	0	0	0	0	0	0	0	0	0	0	0	0	0	0	0	0	0	0	0	0	0	0	0
Cohort-3	C3-Critical-19	63.2088	M		Brescia	Yes	critical	Survived			2021-03-26						1		2021-06-23	89	Plasma	139.204	129.745	0	0	0	0	0	0	0	0	0	0	0	0	0	0	0	0	0	0	0	0	0	0	0	0	0	0
Cohort-3	C3-Critical-20	63.2334	M		Brescia	Yes	critical	Survived	2020-12-31	2021-01-02	2021-01-04		4	2			0		2021-06-23	170	Plasma	72.6421	63.1795	0	1	1	0	0	0	0	0	0	0	0	0	0	0	0	0	0	0	1	1	0	0	0	0	0	0
Cohort-3	C3-Critical-21	63.3511	M		Brescia	Yes	critical	Survived			2020-11-30						0		2021-06-23	205	Plasma	226.751	217.271	0	0	0	0	0	0	0	0	0	0	0	0	0	0	0	0	0	0	0	0	0	0	0	0	0	0
Cohort-3	C3-Critical-22	63.666	M		Brescia	Yes	critical	Survived	2020-12-14	2020-12-18	2020-12-18	2021-01-07	4	0	-20	20	NA		2021-06-23	187	Plasma	29.6244	20.0968	NA	NA	NA	NA	NA	NA	NA	NA	NA	NA	NA	NA	NA	NA	NA	NA	NA	NA	NA	NA	NA	NA	NA	NA	NA	NA
Cohort-3	C3-Critical-23	63.7728	M		Brescia	Yes	critical	Survived	2020-12-20	2020-12-20	2020-12-21	2021-02-09	1	1	-50	51	NA		2021-06-23	184	Plasma	7.57534	-1.9684	NA	NA	NA	NA	NA	NA	NA	NA	NA	NA	NA	NA	NA	NA	NA	NA	NA	NA	NA	NA	NA	NA	NA	NA	NA	NA
Cohort-3	C3-Critical-24	64.5147	M		Brescia	Yes	critical	Survived	2020-11-10	2020-12-02	2020-12-09	2020-12-10	29	7	-1	8	NA		2021-06-23	196	Plasma	23.7144	14.058	NA	NA	NA	NA	NA	NA	NA	NA	NA	NA	NA	NA	NA	NA	NA	NA	NA	NA	NA	NA	NA	NA	NA	NA	NA	NA
Cohort-3	C3-Critical-25	64.5339	M		Brescia	Yes	critical	Survived	2020-11-02	2020-11-09	2020-11-10	2020-12-24	8	1	-44	45	1		2021-06-23	225	Plasma	10.383	0.723624	0	0	0	0	0	0	0	0	0	0	1	1	0	0	0	0	0	0	1	0	0	1	0	0	0	0
Cohort-3	C3-Critical-26	64.9884	M		Brescia	Yes	critical	Survived			2021-03-29						1		2021-06-23	86	Plasma	43.7845	34.0555	0	0	0	0	0	0	0	0	0	0	0	0	0	0	0	0	0	0	0	0	0	0	0	0	0	0
Cohort-3	C3-Critical-27	64.9884	M		Brescia	Yes	critical	Survived			2021-03-29						1		2021-06-23	86	Plasma	14.5367	4.80763	0	0	0	0	0	0	0	0	0	0	0	0	0	0	0	0	0	0	0	0	0	0	0	0	0	0
Cohort-3	C3-Critical-28	64.9993	M		Brescia	Yes	critical	Survived			2021-03-31						1		2021-06-23	84	Plasma	84.0036	74.2729	0	0	0	0	0	0	0	0	0	0	0	0	0	0	0	0	0	0	0	0	0	0	0	0	0	0
Cohort-3	C3-Critical-29	65.2512	F		Brescia	Yes	critical	Survived	2020-12-22	2020-12-24	2020-12-28	2021-01-08	6	4	-11	15	NA		2021-06-23	177	Plasma	16.079	6.30938	NA	NA	NA	NA	NA	NA	NA	NA	NA	NA	NA	NA	NA	NA	NA	NA	NA	NA	NA	NA	NA	NA	NA	NA	NA	NA
Cohort-3	C3-Critical-30	65.5168	M		Brescia	Yes	critical	Survived			2021-03-15						0		2021-06-23	100	Plasma	43.8733	34.0626	0	0	0	0	0	0	0	0	0	0	0	0	0	0	0	0	0	0	0	0	0	0	0	0	0	0
Cohort-3	C3-Critical-31	65.5168	M		Brescia	Yes	critical	Survived			2021-03-22						0		2021-06-23	93	Plasma	41.301	31.4903	0	0	0	0	0	0	0	0	0	0	0	0	0	0	0	0	0	0	0	0	0	0	0	0	0	0
Cohort-3	C3-Critical-32	65.6427	M		Brescia	Yes	critical	Survived			2021-01-20						1		2021-06-23	154	Plasma	44.2991	34.4689	0	0	0	0	0	0	0	0	0	0	0	0	0	0	0	0	0	0	0	0	0	0	0	0	0	0
Cohort-3	C3-Critical-33	65.6537	M		Brescia	Yes	critical	Survived			2021-03-25						0		2021-06-23	90	Plasma	39.8103	29.9783	0	0	0	0	0	0	0	0	0	0	0	0	0	0	0	0	0	0	0	0	0	0	0	0	0	0
Cohort-3	C3-Critical-34	65.7632	M		Brescia	Yes	critical	Survived			2021-03-05						0		2021-06-23	110	Plasma	15.43	5.58097	0	0	0	0	0	0	0	0	0	0	0	0	0	0	0	0	0	0	0	0	0	0	0	0	0	0
Cohort-3	C3-Critical-35	65.9247	M		Brescia	Yes	critical	Survived			2021-03-15						1		2021-06-23	100	Plasma	26.8023	16.9281	0	0	0	0	0	0	0	0	0	0	0	0	0	0	0	0	0	0	0	0	0	0	0	0	0	0
Cohort-3	C3-Critical-36	65.9603	M		Brescia	Yes	critical	Survived		2020-11-02	2020-11-10	2020-12-03		8	-23	31	1		2021-06-23	225	Plasma	19.0972	9.21741	0	1	1	0	0	0	0	0	0	0	0	0	0	0	0	0	0	0	0	0	0	0	0	1	1	0
Cohort-3	C3-Critical-37	66.13	F		Brescia	Yes	critical	Survived			2021-04-06						1		2021-06-23	78	Plasma	37.5803	27.6739	0	0	0	0	0	0	0	0	0	0	0	0	0	0	0	0	0	0	0	0	0	0	0	0	0	0
Cohort-3	C3-Critical-38	66.2313	M		Brescia	Yes	critical	Survived			2021-01-20						0		2021-06-23	154	Plasma	50.4153	40.4931	0	0	0	0	0	0	0	0	0	0	0	0	0	0	0	0	0	0	0	0	0	0	0	0	0	0
Cohort-3	C3-Critical-39	66.308	F		Brescia	Yes	critical	Survived			2021-03-05						0		2021-06-23	110	Plasma	10.0678	0.133525	0	0	0	0	0	0	0	0	0	0	0	0	0	0	0	0	0	0	0	0	0	0	0	0	0	0
Cohort-3	C3-Critical-40	66.36	M		Brescia	Yes	critical	Survived			2021-03-22						1		2021-06-23	93	Plasma	43.7001	33.7576	0	0	0	0	0	0	0	0	0	0	0	0	0	0	0	0	0	0	0	0	0	0	0	0	0	0
Cohort-3	C3-Critical-41	66.3956	M		Brescia	Yes	critical	Survived			2021-01-20						0		2021-06-23	154	Plasma	18.7071	8.75899	0	0	0	0	0	0	0	0	0	0	0	0	0	0	0	0	0	0	0	0	0	0	0	0	0	0
Cohort-3	C3-Critical-42	66.4778	F		Brescia	Yes	critical	Survived			2021-04-06						1		2021-06-23	78	Plasma	47.2509	37.2899	0	0	0	0	0	0	0	0	0	0	0	0	0	0	0	0	0	0	0	0	0	0	0	0	0	0
Cohort-3	C3-Critical-43	66.7296	M		Brescia	Yes	critical	Survived			2021-03-04						0		2021-06-23	111	Plasma	12.166	2.16527	0	0	0	0	0	0	0	0	0	0	0	0	0	0	0	0	0	0	0	0	0	0	0	0	0	0
Cohort-3	C3-Critical-44	66.8392	M		Brescia	Yes	critical	Survived	2020-10-26	2020-10-30	2020-11-23	2020-12-23	28	24	-30	54	1		2021-06-23	212	Plasma	138.328	128.31	0	0	0	0	0	0	0	0	0	0	0	0	0	0	0	0	0	0	0	0	0	0	0	0	0	0
Cohort-3	C3-Critical-45	67.091	M		Brescia	Yes	critical	Survived			2021-03-08						1		2021-06-23	107	Plasma	18.7344	8.6763	0	0	0	0	0	0	0	0	0	0	0	0	0	0	0	0	0	0	0	0	0	0	0	0	0	0
Cohort-3	C3-Critical-46	67.1759	M		Brescia	Yes	critical	Survived	2020-10-28	2020-11-09	2020-11-10	2020-11-22	13	1	-12	13	0		2021-06-23	225	Plasma	19.019	8.94738	0	0	0	0	0	0	0	0	0	0	0	0	0	0	1	0	0	0	1	1	0	0	0	0	0	0
Cohort-3	C3-Critical-47	67.2909	M		Brescia	Yes	critical	Survived			2020-12-28						NA		2021-06-23	177	Plasma	106.446	96.356	NA	NA	NA	NA	NA	NA	NA	NA	NA	NA	NA	NA	NA	NA	NA	NA	NA	NA	NA	NA	NA	NA	NA	NA	NA	NA
Cohort-3	C3-Critical-48	67.4798	M		Brescia	Yes	critical	Survived			2021-01-20						1		2021-06-23	154	Plasma	40.0702	29.95	0	0	0	0	0	0	0	0	0	0	0	0	0	0	0	0	0	0	0	0	0	0	0	0	0	0
Cohort-3	C3-Critical-49	68.2163	M		Brescia	Yes	critical	Survived			2020-12-28						NA		2021-06-23	177	Plasma	188.747	178.508	NA	NA	NA	NA	NA	NA	NA	NA	NA	NA	NA	NA	NA	NA	NA	NA	NA	NA	NA	NA	NA	NA	NA	NA	NA	NA
Cohort-3	C3-Critical-50	68.2491	M		Brescia	Yes	critical	Survived		2020-12-21	2020-12-24	2021-02-05		3	-43	46	NA		2021-06-23	181	Plasma	14.343	4.09893	NA	NA	NA	NA	NA	NA	NA	NA	NA	NA	NA	NA	NA	NA	NA	NA	NA	NA	NA	NA	NA	NA	NA	NA	NA	NA
Cohort-3	C3-Critical-51	68.6324	M		Brescia	Yes	critical	Survived			2021-03-08						0		2021-06-23	107	Plasma	37.0372	26.7308	0	0	0	0	0	0	0	0	0	0	0	0	0	0	0	0	0	0	0	0	0	0	0	0	0	0
Cohort-3	C3-Critical-52	68.6352	F		Brescia	Yes	critical	Survived			2021-03-15						1		2021-06-23	100	Plasma	40.8179	30.5111	0	0	0	0	0	0	0	0	0	0	0	0	0	0	0	0	0	0	0	0	0	0	0	0	0	0
Cohort-3	C3-Critical-53	68.6735	M		Brescia	Yes	critical	Survived			2021-03-11						1		2021-06-23	104	Plasma	9.2684	-1.0447	0	0	0	0	0	0	0	0	0	0	0	0	0	0	0	0	0	0	0	0	0	0	0	0	0	0
Cohort-3	C3-Critical-54	68.7255	F		Brescia	Yes	critical	Survived			2021-03-29						1		2021-06-23	86	Plasma	17.0185	6.6969	0	0	0	0	0	0	0	0	0	0	0	0	0	0	0	0	0	0	0	0	0	0	0	0	0	0
Cohort-3	C3-Critical-55	68.742	M		Brescia	Yes	critical	Survived	2020-12-27	2020-12-29	2021-01-04	2021-01-14	8	6	-10	16	1		2021-06-23	170	Plasma	44.0465	33.7222	0	1	1	0	0	1	0	0	0	0	0	0	0	0	0	0	0	0	0	0	0	0	0	0	0	0
Cohort-3	C3-Critical-56	68.8405	M		Brescia	Yes	critical	Survived			2021-04-06						1		2021-06-23	78	Plasma	58.8558	48.5154	0	0	0	0	0	0	0	0	0	0	0	0	0	0	0	0	0	0	0	0	0	0	0	0	0	0
Cohort-3	C3-Critical-57	69.5934	M		Brescia	Yes	critical	Survived		2020-11-10	2020-11-10	2020-11-20		0	-10	10	0		2021-06-23	225	Plasma	20.9951	10.5308	1	0	0	0	0	0	0	0	0	0	0	0	0	0	0	0	0	0	0	0	0	0	0	0	0	0
Cohort-3	C3-Critical-58	69.6454	M		Brescia	Yes	critical	Survived			2021-03-23						1		2021-06-23	92	Plasma	77.6864	67.2135	0	0	0	0	0	0	0	0	0	0	0	0	0	0	0	0	0	0	0	0	0	0	0	0	0	0
Cohort-3	C3-Critical-59	69.7221	M		Brescia	Yes	critical	Survived			2021-03-09						1		2021-06-23	106	Plasma	69.1264	58.6407	0	0	0	0	0	0	0	0	0	0	0	0	0	0	0	0	0	0	0	0	0	0	0	0	0	0
Cohort-3	C3-Critical-60	69.848	M		Brescia	Yes	critical	Survived			2021-03-02						1		2021-06-23	113	Plasma	10.4339	-0.0726231	0	0	0	0	0	0	0	0	0	0	0	0	0	0	0	0	0	0	0	0	0	0	0	0	0	0
Cohort-3	C3-Critical-61	69.9767	M		Brescia	Yes	critical	Survived	2020-12-10	2020-12-16	2020-12-24	2021-01-14	14	8	-21	29	NA		2021-06-23	181	Plasma	240.717	230.189	NA	NA	NA	NA	NA	NA	NA	NA	NA	NA	NA	NA	NA	NA	NA	NA	NA	NA	NA	NA	NA	NA	NA	NA	NA	NA
Cohort-3	C3-Critical-62	70.0671	M		Brescia	Yes	critical	Survived			2021-04-06						1		2021-06-23	78	Plasma	28.946	18.403	0	0	0	0	0	0	0	0	0	0	0	0	0	0	0	0	0	0	0	0	0	0	0	0	0	0
Cohort-3	C3-Critical-63	70.3299	M		Brescia	Yes	critical	Survived		2020-12-30	2020-12-31	2021-02-04		1	-35	36	0		2021-06-23	174	Plasma	39.9349	29.348	0	0	0	0	0	0	1	0	0	0	0	0	0	0	0	0	0	0	0	0	0	0	0	0	0	0
Cohort-3	C3-Critical-64	70.4093	M		Brescia	Yes	critical	Survived			2020-12-24						NA		2021-06-23	181	Plasma	22.4986	11.8984	NA	NA	NA	NA	NA	NA	NA	NA	NA	NA	NA	NA	NA	NA	NA	NA	NA	NA	NA	NA	NA	NA	NA	NA	NA	NA
Cohort-3	C3-Critical-65	70.4723	M		Brescia	Yes	critical	Survived		2020-11-09	2020-11-10	2021-01-11		1	-62	63	1		2021-06-23	225	Plasma	24.466	13.8552	NA	NA	NA	NA	NA	NA	NA	NA	NA	NA	NA	NA	NA	NA	NA	NA	NA	NA	NA	NA	NA	NA	NA	NA	NA	NA
Cohort-3	C3-Critical-66	70.6119	M		Brescia	Yes	critical	Survived			2021-03-09						1		2021-06-23	106	Plasma	55.9236	45.2894	0	0	0	0	0	0	0	0	0	0	0	0	0	0	0	0	0	0	0	0	0	0	0	0	0	0
Cohort-3	C3-Critical-67	70.6174	M		Brescia	Yes	critical	Survived	2020-11-12	2020-11-16	2020-11-17	2021-01-05	5	1	-49	50	1		2021-06-23	218	Plasma	0.152	-10.4832	0	1	1	0	0	0	0	0	0	1	0	0	0	0	0	0	0	0	0	0	0	0	0	0	0	0
Cohort-3	C3-Critical-68	70.8966	M		Brescia	Yes	critical	Survived		2021-01-01	2021-01-04	2021-01-29		3	-25	28	0		2021-06-23	170	Plasma	18.4393	7.75704	0	0	0	0	0	0	0	0	0	0	0	0	0	0	0	0	0	0	0	0	0	0	0	0	0	0
Cohort-3	C3-Critical-69	71.0171	M		Brescia	Yes	critical	Survived			2021-03-02						1		2021-06-23	113	Plasma	173.004	162.302	0	0	0	0	0	0	0	0	0	0	0	0	0	0	0	0	0	0	0	0	0	0	0	0	0	0
Cohort-3	C3-Critical-70	71.2854	M		Brescia	Yes	critical	Survived			2021-03-02						1		2021-06-23	113	Plasma	76.1342	65.386	0	0	0	0	0	0	0	0	0	0	0	0	0	0	0	0	0	0	0	0	0	0	0	0	0	0
Cohort-3	C3-Critical-71	71.8001	M		Brescia	Yes	critical	Survived	2020-12-23	2020-12-23	2020-12-24	2021-01-13	1	1	-20	21	NA		2021-06-23	181	Plasma	20.398	9.56194	NA	NA	NA	NA	NA	NA	NA	NA	NA	NA	NA	NA	NA	NA	NA	NA	NA	NA	NA	NA	NA	NA	NA	NA	NA	NA
Cohort-3	C3-Critical-72	71.9754	F		Brescia	Yes	critical	Survived	2020-12-05	2020-12-08	2020-12-29	2020-12-29	24	21	0	21	NA		2021-06-23	176	Plasma	58.3545	47.4884	NA	NA	NA	NA	NA	NA	NA	NA	NA	NA	NA	NA	NA	NA	NA	NA	NA	NA	NA	NA	NA	NA	NA	NA	NA	NA
Cohort-3	C3-Critical-73	72.1506	M		Brescia	Yes	critical	Survived			2021-03-15						1		2021-06-23	100	Plasma	91.6316	80.7353	0	0	0	0	0	0	0	0	0	0	0	0	0	0	0	0	0	0	0	0	0	0	0	0	0	0
Cohort-3	C3-Critical-74	72.3559	M		Brescia	Yes	critical	Survived		2020-12-11	2021-01-04	2021-01-07		24	-3	27	0		2021-06-23	170	Plasma	153.535	142.603	0	0	0	0	0	0	0	0	0	0	0	0	0	0	1	1	0	0	1	0	0	0	0	0	0	0
Cohort-3	C3-Critical-75	72.3696	M		Brescia	Yes	critical	Survived			2021-03-25						0		2021-06-23	90	Plasma	30.6001	19.666	0	0	0	0	0	0	0	0	0	0	0	0	0	0	0	0	0	0	0	0	0	0	0	0	0	0
Cohort-3	C3-Critical-76	72.3806	M		Brescia	Yes	critical	Survived	2020-12-06	2020-12-06	2020-12-24	2021-01-13	18	18	-20	38	NA		2021-06-23	181	Plasma	698.582	687.646	NA	NA	NA	NA	NA	NA	NA	NA	NA	NA	NA	NA	NA	NA	NA	NA	NA	NA	NA	NA	NA	NA	NA	NA	NA	NA
Cohort-3	C3-Critical-77	72.9281	M		Brescia	Yes	critical	Survived			2021-01-20						1		2021-06-23	154	Plasma	85.8872	74.8561	0	0	0	0	0	0	0	0	0	0	0	0	0	0	0	0	0	0	0	0	0	0	0	0	0	0
Cohort-3	C3-Critical-78	73.1417	M		Brescia	Yes	critical	Survived	2020-11-10	2020-11-15	2020-11-16	2020-11-16	6	1	0	1	0		2021-06-23	219	Plasma	93.3608	82.2923	0	1	1	1	1	0	0	0	0	0	0	0	0	0	0	0	0	0	0	0	0	0	0	0	0	0
Cohort-3	C3-Critical-79	73.3333	M		Brescia	Yes	critical	Survived			2021-04-02						1		2021-06-23	82	Plasma	34.4295	23.3274	0	0	0	0	0	0	0	0	0	0	0	0	0	0	0	0	0	0	0	0	0	0	0	0	0	0
Cohort-3	C3-Critical-80	73.5387	M		Brescia	Yes	critical	Survived			2021-03-02						0		2021-06-23	113	Plasma	50.921	39.7828	0	0	0	0	0	0	0	0	0	0	0	0	0	0	0	0	0	0	0	0	0	0	0	0	0	0
Cohort-3	C3-Critical-81	73.744	M		Brescia	Yes	critical	Survived			2021-01-25						0		2021-06-23	149	Plasma	71.1117	59.9372	0	0	0	0	0	0	0	0	0	0	0	0	0	0	0	0	0	0	0	0	0	0	0	0	0	0
Cohort-3	C3-Critical-82	73.8836	F		Brescia	Yes	critical	Survived		2021-01-01	2021-01-04	2021-01-27		3	-23	26	1		2021-06-23	170	Plasma	32.0672	20.868	0	0	0	0	0	1	0	0	0	0	0	0	0	0	0	0	0	0	0	0	0	0	0	0	0	0
Cohort-3	C3-Critical-83	74.0753	M		Brescia	Yes	critical	Survived			2021-03-15						1		2021-06-23	100	Plasma	9.504	-1.72917	0	0	0	0	0	0	0	0	0	0	0	0	0	0	0	0	0	0	0	0	0	0	0	0	0	0
Cohort-3	C3-Critical-84	74.0753	M		Brescia	Yes	critical	Survived			2021-03-25						1		2021-06-23	90	Plasma	15.4272	4.19408	0	0	0	0	0	0	0	0	0	0	0	0	0	0	0	0	0	0	0	0	0	0	0	0	0	0
Cohort-3	C3-Critical-85	74.2368	M		Brescia	Yes	critical	Survived			2021-03-18						0		2021-06-23	97	Plasma	29.0596	17.7977	0	0	0	0	0	0	0	0	0	0	0	0	0	0	0	0	0	0	0	0	0	0	0	0	0	0
Cohort-3	C3-Critical-86	74.2423	M		Brescia	Yes	critical	Survived			2020-12-02						0		2021-06-23	203	Plasma	33.9703	22.7074	0	0	0	0	0	0	0	0	0	0	0	0	0	0	0	0	0	0	0	0	0	0	0	0	0	0
Cohort-3	C3-Critical-87	74.3217	M		Brescia	Yes	critical	Survived	2020-11-06	2020-11-11	2020-11-20	2020-12-06	14	9	-16	25	1		2021-06-23	215	Plasma	59.2883	48.0113	NA	NA	NA	NA	NA	NA	NA	NA	NA	NA	NA	NA	NA	NA	NA	NA	NA	NA	NA	NA	NA	NA	NA	NA	NA	NA
Cohort-3	C3-Critical-88	74.4312	M		Brescia	Yes	critical	Survived			2020-12-07						NA		2021-06-23	198	Plasma	202.367	191.071	NA	NA	NA	NA	NA	NA	NA	NA	NA	NA	NA	NA	NA	NA	NA	NA	NA	NA	NA	NA	NA	NA	NA	NA	NA	NA
Cohort-3	C3-Critical-89	74.4969	M		Brescia	Yes	critical	Survived			2021-03-22						1		2021-06-23	93	Plasma	34.5682	23.2599	0	0	0	0	0	0	0	0	0	0	0	0	0	0	0	0	0	0	0	0	0	0	0	0	0	0
Cohort-3	C3-Critical-90	74.7132	M		Brescia	Yes	critical	Survived			2021-03-15						0		2021-06-23	100	Plasma	43.7129	32.3658	0	0	0	0	0	0	0	0	0	0	0	0	0	0	0	0	0	0	0	0	0	0	0	0	0	0
Cohort-3	C3-Critical-91	74.7515	M		Brescia	Yes	critical	Survived	2020-12-11	2020-12-22	2020-12-24	2021-01-14	13	2	-21	23	NA		2021-06-23	181	Plasma	38.921	27.5671	NA	NA	NA	NA	NA	NA	NA	NA	NA	NA	NA	NA	NA	NA	NA	NA	NA	NA	NA	NA	NA	NA	NA	NA	NA	NA
Cohort-3	C3-Critical-92	75.0198	M		Brescia	Yes	critical	Survived			2021-03-02						1		2021-06-23	113	Plasma	77.9741	66.5719	0	0	0	0	0	0	0	0	0	0	0	0	0	0	0	0	0	0	0	0	0	0	0	0	0	0
Cohort-3	C3-Critical-93	75.0335	M		Brescia	Yes	critical	Survived			2021-01-20						1		2021-06-23	154	Plasma	35.3486	23.9439	0	0	0	0	0	0	0	0	0	0	0	0	0	0	0	0	0	0	0	0	0	0	0	0	0	0
Cohort-3	C3-Critical-94	75.0418	M		Brescia	Yes	critical	Survived			2021-04-06						1		2021-06-23	78	Plasma	32.2444	20.8382	0	0	0	0	0	0	0	0	0	0	0	0	0	0	0	0	0	0	0	0	0	0	0	0	0	0
Cohort-3	C3-Critical-95	75.2307	M		Brescia	Yes	critical	Survived			2021-03-17						1		2021-06-23	98	Plasma	46.5598	35.1194	0	0	0	0	0	0	0	0	0	0	0	0	0	0	0	0	0	0	0	0	0	0	0	0	0	0
Cohort-3	C3-Critical-96	75.2526	M		Brescia	Yes	critical	Survived			2020-12-07						NA		2021-06-23	198	Plasma	1007.01	995.564	NA	NA	NA	NA	NA	NA	NA	NA	NA	NA	NA	NA	NA	NA	NA	NA	NA	NA	NA	NA	NA	NA	NA	NA	NA	NA
Cohort-3	C3-Critical-97	75.3101	M		Brescia	Yes	critical	Survived			2021-03-08						1		2021-06-23	107	Plasma	57.7895	46.3347	0	0	0	0	0	0	0	0	0	0	0	0	0	0	0	0	0	0	0	0	0	0	0	0	0	0
Cohort-3	C3-Critical-98	75.384	M		Brescia	Yes	critical	Survived	2020-11-01	2020-11-06	2020-11-10	2020-11-17	9	4	-7	11	0		2021-06-23	225	Plasma	41.6586	30.1905	0	1	0	1	0	0	0	0	0	0	0	0	0	0	1	1	0	0	0	0	0	0	0	0	0	0
Cohort-3	C3-Critical-99	75.6523	M		Brescia	Yes	critical	Survived	2020-12-12	2020-12-27	2020-12-28	2021-01-07	16	1	-10	11	NA		2021-06-23	177	Plasma	39.9272	28.4102	NA	NA	NA	NA	NA	NA	NA	NA	NA	NA	NA	NA	NA	NA	NA	NA	NA	NA	NA	NA	NA	NA	NA	NA	NA	NA
Cohort-3	C3-Critical-100	75.7919	M		Brescia	Yes	critical	Survived			2020-11-30						0		2021-06-23	205	Plasma	277.325	265.783	0	0	0	0	0	0	0	0	0	0	0	0	0	0	0	0	0	0	0	0	0	0	0	0	0	0
Cohort-3	C3-Critical-101	75.7974	M		Brescia	Yes	critical	Survived		2021-01-01	2021-01-04	2021-02-11		3	-38	41	1		2021-06-23	170	Plasma	37.9572	26.4138	0	0	0	0	1	0	0	0	0	0	0	0	0	0	0	0	0	0	0	1	0	0	0	0	0	0
Cohort-3	C3-Critical-102	75.8631	F		Brescia	Yes	critical	Survived	2020-12-22	2020-12-28	2021-01-04	2021-01-18	13	7	-14	21	1		2021-06-23	170	Plasma	54.4359	42.8804	0	0	1	0	0	1	0	0	0	0	0	0	0	0	0	0	0	0	0	0	0	0	0	0	0	0
Cohort-3	C3-Critical-103	76.1205	F		Brescia	Yes	critical	Survived			2021-03-25						0		2021-06-23	90	Plasma	46.4339	34.8313	0	0	0	0	0	0	0	0	0	0	0	0	0	0	0	0	0	0	0	0	0	0	0	0	0	0
Cohort-3	C3-Critical-104	76.2355	M		Brescia	Yes	critical	Survived	2020-12-12	2020-12-17	2020-12-18	2021-01-22	6	1	-35	36	NA		2021-06-23	187	Plasma	21.302	9.67829	NA	NA	NA	NA	NA	NA	NA	NA	NA	NA	NA	NA	NA	NA	NA	NA	NA	NA	NA	NA	NA	NA	NA	NA	NA	NA
Cohort-3	C3-Critical-105	76.2765	M		Brescia	Yes	critical	Survived		2020-11-29	2020-12-09	2020-12-24		10	-15	25	NA		2021-06-23	196	Plasma	52.4843	40.853	NA	NA	NA	NA	NA	NA	NA	NA	NA	NA	NA	NA	NA	NA	NA	NA	NA	NA	NA	NA	NA	NA	NA	NA	NA	NA
Cohort-3	C3-Critical-106	76.46	F		Brescia	Yes	critical	Survived			2021-03-02						0		2021-06-23	113	Plasma	40.5615	28.8964	0	0	0	0	0	0	0	0	0	0	0	0	0	0	0	0	0	0	0	0	0	0	0	0	0	0
Cohort-3	C3-Critical-107	76.5558	M		Brescia	Yes	critical	Survived			2021-01-20						0		2021-06-23	154	Plasma	67.2734	55.5906	0	0	0	0	0	0	0	0	0	0	0	0	0	0	0	0	0	0	0	0	0	0	0	0	0	0
Cohort-3	C3-Critical-108	76.6051	M		Brescia	Yes	critical	Survived	2020-12-13	2020-12-28	2020-12-29	2020-12-29	16	1	0	1	NA		2021-06-23	176	Plasma	29.8064	18.1146	NA	NA	NA	NA	NA	NA	NA	NA	NA	NA	NA	NA	NA	NA	NA	NA	NA	NA	NA	NA	NA	NA	NA	NA	NA	NA
Cohort-3	C3-Critical-109	76.7255	M		Brescia	Yes	critical	Survived			2020-11-30						0		2021-06-23	205	Plasma	10.0009	-1.71326	0	0	0	0	0	0	0	0	0	0	0	0	0	0	0	0	0	0	0	0	0	0	0	0	0	0
Cohort-3	C3-Critical-110	76.8871	M		Brescia	Yes	critical	Survived	2020-11-01	2020-11-06	2020-11-30	2020-12-30	29	24	-30	54	1		2021-06-23	205	Plasma	62.5707	50.8265	0	1	1	0	0	0	0	0	0	0	1	1	1	0	1	1	0	0	1	1	0	0	0	0	0	0
Cohort-3	C3-Critical-111	76.9473	F		Brescia	Yes	critical	Survived			2021-03-18						1		2021-06-23	97	Plasma	12.4839	0.728572	0	0	0	0	0	0	0	0	0	0	0	0	0	0	0	0	0	0	0	0	0	0	0	0	0	0
Cohort-3	C3-Critical-112	77.2074	M		Brescia	Yes	critical	Survived			2021-03-15						0		2021-06-23	100	Plasma	14.1723	2.36855	0	0	0	0	0	0	0	0	0	0	0	0	0	0	0	0	0	0	0	0	0	0	0	0	0	0
Cohort-3	C3-Critical-113	77.2731	M		Brescia	Yes	critical	Survived			2021-04-02						1		2021-06-23	82	Plasma	24.8722	13.0561	0	0	0	0	0	0	0	0	0	0	0	0	0	0	0	0	0	0	0	0	0	0	0	0	0	0
Cohort-3	C3-Critical-114	77.3607	M		Brescia	Yes	critical	Survived			2021-03-02						1		2021-06-23	113	Plasma	189.022	177.189	0	0	0	0	0	0	0	0	0	0	0	0	0	0	0	0	0	0	0	0	0	0	0	0	0	0
Cohort-3	C3-Critical-115	77.6701	M		Brescia	Yes	critical	Survived			2021-03-02						1		2021-06-23	113	Plasma	284.329	272.438	0	0	0	0	0	0	0	0	0	0	0	0	0	0	0	0	0	0	0	0	0	0	0	0	0	0
Cohort-3	C3-Critical-116	77.7714	F		Brescia	Yes	critical	Survived			2021-03-02						1		2021-06-23	113	Plasma	33.9013	21.9917	0	0	0	0	0	0	0	0	0	0	0	0	0	0	0	0	0	0	0	0	0	0	0	0	0	0
Cohort-3	C3-Critical-117	78.256	M		Brescia	Yes	critical	Survived			2021-03-18						0		2021-06-23	97	Plasma	49.178	37.1768	0	0	0	0	0	0	0	0	0	0	0	0	0	0	0	0	0	0	0	0	0	0	0	0	0	0
Cohort-3	C3-Critical-118	78.2697	M		Brescia	Yes	critical	Survived		2021-01-04	2021-01-04	2021-02-09		0	-36	36	0		2021-06-23	170	Plasma	18.0092	6.00532	0	1	1	1	0	0	0	0	0	0	0	0	0	0	0	0	0	0	0	0	0	0	0	0	0	0
Cohort-3	C3-Critical-119	78.4504	M		Brescia	Yes	critical	Survived			2021-03-18						1		2021-06-23	97	Plasma	24.5976	12.5594	0	0	0	0	0	0	0	0	0	0	0	0	0	0	0	0	0	0	0	0	0	0	0	0	0	0
Cohort-3	C3-Critical-120	78.7981	M		Brescia	Yes	critical	Survived			2021-03-09						1		2021-06-23	106	Plasma	25.9739	13.8693	0	0	0	0	0	0	0	0	0	0	0	0	0	0	0	0	0	0	0	0	0	0	0	0	0	0
Cohort-3	C3-Critical-121	78.8309	M		Brescia	Yes	critical	Survived			2021-03-22						1		2021-06-23	93	Plasma	24.9972	12.8863	0	0	0	0	0	0	0	0	0	0	0	0	0	0	0	0	0	0	0	0	0	0	0	0	0	0
Cohort-3	C3-Critical-122	78.8309	F		Brescia	Yes	critical	Survived			2021-03-16						1		2021-06-23	99	Plasma	27.217	15.1061	0	0	0	0	0	0	0	0	0	0	0	0	0	0	0	0	0	0	0	0	0	0	0	0	0	0
Cohort-3	C3-Critical-123	79.0938	M		Brescia	Yes	critical	Survived			2021-03-02						1		2021-06-23	113	Plasma	26.4061	14.2447	0	0	0	0	0	0	0	0	0	0	0	0	0	0	0	0	0	0	0	0	0	0	0	0	0	0
Cohort-3	C3-Critical-124	79.4333	M		Brescia	Yes	critical	Survived			2021-03-03						0		2021-06-23	112	Plasma	33.1661	20.9392	0	0	0	0	0	0	0	0	0	0	0	0	0	0	0	0	0	0	0	0	0	0	0	0	0	0
Cohort-3	C3-Critical-125	79.5017	M		Brescia	Yes	critical	Survived			2021-03-02						0		2021-06-23	113	Plasma	17.4619	5.22178	0	0	0	0	0	0	0	0	0	0	0	0	0	0	0	0	0	0	0	0	0	0	0	0	0	0
Cohort-3	C3-Critical-126	79.6167	M		Brescia	Yes	critical	Survived			2021-03-02						1		2021-06-23	113	Plasma	85.1096	72.8472	0	0	0	0	0	0	0	0	0	0	0	0	0	0	0	0	0	0	0	0	0	0	0	0	0	0
Cohort-3	C3-Critical-127	79.6961	F		Brescia	Yes	critical	Survived		2020-11-14	2020-11-16	2020-12-14		2	-28	30	0		2021-06-23	219	Plasma	139.9	127.622	0	1	1	0	0	0	0	0	0	0	0	0	0	0	0	0	0	0	1	1	0	0	0	0	0	0
Cohort-3	C3-Critical-128	79.8385	M		Brescia	Yes	critical	Survived			2021-03-02						0		2021-06-23	113	Plasma	59.469	47.1635	0	0	0	0	0	0	0	0	0	0	0	0	0	0	0	0	0	0	0	0	0	0	0	0	0	0
Cohort-3	C3-Critical-129	80	M		Brescia	Yes	critical	Survived	2020-11-16	2020-11-18	2020-11-25	2020-12-11	9	7	-16	23	1		2021-06-23	210	Plasma	26.8918	14.5548	NA	NA	NA	NA	NA	NA	NA	NA	NA	NA	NA	NA	NA	NA	NA	NA	NA	NA	NA	NA	NA	NA	NA	NA	NA	NA
Cohort-3	C3-Critical-130	80	F		Brescia	Yes	critical	Survived	2020-03-13	2020-03-23	2020-03-27	2020-03-30	14	4	-3	7	1		2021-06-23	453	Plasma	35.1293	22.7924	NA	NA	NA	NA	NA	NA	NA	NA	NA	NA	NA	NA	NA	NA	NA	NA	NA	NA	NA	NA	NA	NA	NA	NA	NA	NA
Cohort-3	C3-Critical-131	80.063	F		Brescia	Yes	critical	Survived		2020-12-09	2020-12-23	2021-01-12		14	-20	34	NA		2021-06-23	182	Plasma	421.922	409.573	NA	NA	NA	NA	NA	NA	NA	NA	NA	NA	NA	NA	NA	NA	NA	NA	NA	NA	NA	NA	NA	NA	NA	NA	NA	NA
Cohort-3	C3-Critical-132	80.1232	M		Brescia	Yes	critical	Survived			2020-12-09						NA		2021-06-23	196	Plasma	54.1067	41.7457	NA	NA	NA	NA	NA	NA	NA	NA	NA	NA	NA	NA	NA	NA	NA	NA	NA	NA	NA	NA	NA	NA	NA	NA	NA	NA
Cohort-3	C3-Critical-133	80.293	M		Brescia	Yes	critical	Survived			2021-03-02						1		2021-06-23	113	Plasma	31.3048	18.9105	0	0	0	0	0	0	0	0	0	0	0	0	0	0	0	0	0	0	0	0	0	0	0	0	0	0
Cohort-3	C3-Critical-134	80.5202	M		Brescia	Yes	critical	Survived			2020-12-03						NA		2021-06-23	202	Plasma	45.2694	32.8305	NA	NA	NA	NA	NA	NA	NA	NA	NA	NA	NA	NA	NA	NA	NA	NA	NA	NA	NA	NA	NA	NA	NA	NA	NA	NA
Cohort-3	C3-Critical-135	80.5448	M		Brescia	Yes	critical	Survived			2020-11-30						0		2021-06-23	205	Plasma	219.662	207.218	0	0	0	0	0	0	0	0	0	0	0	0	0	0	0	0	0	0	0	0	0	0	0	0	0	0
Cohort-3	C3-Critical-136	80.846	F		Brescia	Yes	critical	Survived			2021-01-21						0		2021-06-23	153	Plasma	25.9444	13.4412	0	0	0	0	0	0	0	0	0	0	0	0	0	0	0	0	0	0	0	0	0	0	0	0	0	0
Cohort-3	C3-Critical-137	81	M		Brescia	Yes	critical	Survived	2020-10-15	2020-10-19	2020-11-11	2020-11-19	27	23	-8	31	1		2021-06-23	224	Plasma	42.0368	29.5032	NA	NA	NA	NA	NA	NA	NA	NA	NA	NA	NA	NA	NA	NA	NA	NA	NA	NA	NA	NA	NA	NA	NA	NA	NA	NA
Cohort-3	C3-Critical-138	81	F		Brescia	Yes	critical	Survived		2020-03-05	2020-03-26	2020-04-15		21	-20	41	1		2021-06-23	454	Plasma	38.6568	26.1231	NA	NA	NA	NA	NA	NA	NA	NA	NA	NA	NA	NA	NA	NA	NA	NA	NA	NA	NA	NA	NA	NA	NA	NA	NA	NA
Cohort-3	C3-Critical-139	81.4045	M		Brescia	Yes	critical	Survived	2020-12-18	2020-12-28	2020-12-29	2021-02-05	11	1	-38	39	NA		2021-06-23	176	Plasma	57.5485	44.9344	NA	NA	NA	NA	NA	NA	NA	NA	NA	NA	NA	NA	NA	NA	NA	NA	NA	NA	NA	NA	NA	NA	NA	NA	NA	NA
Cohort-3	C3-Critical-140	81.4319	M		Brescia	Yes	critical	Survived			2021-03-18						1		2021-06-23	97	Plasma	72.2189	59.5993	0	0	0	0	0	0	0	0	0	0	0	0	0	0	0	0	0	0	0	0	0	0	0	0	0	0
Cohort-3	C3-Critical-141	81.5441	F		Brescia	Yes	critical	Survived			2021-01-20						0		2021-06-23	154	Plasma	25.043	12.401	0	0	0	0	0	0	0	0	0	0	0	0	0	0	0	0	0	0	0	0	0	0	0	0	0	0
Cohort-3	C3-Critical-142	81.8426	M		Brescia	Yes	critical	Survived	2020-12-01	2020-12-02	2020-12-09	2021-01-08	8	7	-30	37	NA		2021-06-23	196	Plasma	35.8768	23.1749	NA	NA	NA	NA	NA	NA	NA	NA	NA	NA	NA	NA	NA	NA	NA	NA	NA	NA	NA	NA	NA	NA	NA	NA	NA	NA
Cohort-3	C3-Critical-143	82	M		Brescia	Yes	critical	Survived	2020-11-10	2020-11-17	2020-11-25	2020-12-01	15	8	-6	14	1		2021-06-23	210	Plasma	38.8868	26.1532	NA	NA	NA	NA	NA	NA	NA	NA	NA	NA	NA	NA	NA	NA	NA	NA	NA	NA	NA	NA	NA	NA	NA	NA	NA	NA
Cohort-3	C3-Critical-144	82.5133	M		Brescia	Yes	critical	Survived			2021-03-02						1		2021-06-23	113	Plasma	20.4788	7.64142	0	0	0	0	0	0	0	0	0	0	0	0	0	0	0	0	0	0	0	0	0	0	0	0	0	0
Cohort-3	C3-Critical-145	82.6037	M		Brescia	Yes	critical	Survived			2021-01-21						0		2021-06-23	153	Plasma	47.7619	34.9062	0	0	0	0	0	0	0	0	0	0	0	0	0	0	0	0	0	0	0	0	0	0	0	0	0	0
Cohort-3	C3-Critical-146	82.6092	M		Brescia	Yes	critical	Survived	2020-12-15	2020-12-19	2021-01-04	2021-01-27	20	16	-23	39	0		2021-06-23	170	Plasma	54.2803	41.4234	0	0	0	0	0	0	0	0	0	0	0	0	0	0	0	0	0	0	1	0	0	0	0	0	0	0
Cohort-3	C3-Critical-147	82.7789	M		Brescia	Yes	critical	Survived			2021-03-15						1		2021-06-23	100	Plasma	68.045	55.1535	0	0	0	0	0	0	0	0	0	0	0	0	0	0	0	0	0	0	0	0	0	0	0	0	0	0
Cohort-3	C3-Critical-148	82.9377	M		Brescia	Yes	critical	Survived	2020-11-19	2020-11-27	2020-12-07	2021-01-26	18	10	-50	60	NA		2021-06-23	198	Plasma	60.0221	47.0982	NA	NA	NA	NA	NA	NA	NA	NA	NA	NA	NA	NA	NA	NA	NA	NA	NA	NA	NA	NA	NA	NA	NA	NA	NA	NA
Cohort-3	C3-Critical-149	83	M		Brescia	Yes	critical	Survived	2020-11-13	2020-11-25	2020-11-25	2020-12-02	12	0	-7	7	1		2021-06-23	210	Plasma	103.343	90.4059	NA	NA	NA	NA	NA	NA	NA	NA	NA	NA	NA	NA	NA	NA	NA	NA	NA	NA	NA	NA	NA	NA	NA	NA	NA	NA
Cohort-3	C3-Critical-150	83	F		Brescia	Yes	critical	Survived		2020-11-03	2020-11-20	2020-12-09		17	-19	36	1		2021-06-23	215	Plasma	458.993	446.057	NA	NA	NA	NA	NA	NA	NA	NA	NA	NA	NA	NA	NA	NA	NA	NA	NA	NA	NA	NA	NA	NA	NA	NA	NA	NA
Cohort-3	C3-Critical-151	83.0253	M		Brescia	Yes	critical	Survived		2020-12-17	2020-12-18	2021-01-21		1	-34	35	NA		2021-06-23	187	Plasma	0.152	-12.7898	NA	NA	NA	NA	NA	NA	NA	NA	NA	NA	NA	NA	NA	NA	NA	NA	NA	NA	NA	NA	NA	NA	NA	NA	NA	NA
Cohort-3	C3-Critical-152	83.0281	F		Brescia	Yes	critical	Survived		2020-11-13	2020-12-28	2021-01-20		45	-23	68	NA		2021-06-23	177	Plasma	176.569	163.627	NA	NA	NA	NA	NA	NA	NA	NA	NA	NA	NA	NA	NA	NA	NA	NA	NA	NA	NA	NA	NA	NA	NA	NA	NA	NA
Cohort-3	C3-Critical-153	83.0801	F		Brescia	Yes	critical	Survived	2020-12-07	2020-12-12	2020-12-28	2021-01-18	21	16	-21	37	NA		2021-06-23	177	Plasma	67.1606	54.2076	NA	NA	NA	NA	NA	NA	NA	NA	NA	NA	NA	NA	NA	NA	NA	NA	NA	NA	NA	NA	NA	NA	NA	NA	NA	NA
Cohort-3	C3-Critical-154	83.7454	F		Brescia	Yes	critical	Survived	2020-12-20	2020-12-20	2020-12-21	2021-01-15	1	1	-25	26	NA		2021-06-23	184	Plasma	51.4185	38.3285	NA	NA	NA	NA	NA	NA	NA	NA	NA	NA	NA	NA	NA	NA	NA	NA	NA	NA	NA	NA	NA	NA	NA	NA	NA	NA
Cohort-3	C3-Critical-155	84	M		Brescia	Yes	critical	Survived	2020-09-04	2020-09-10	2020-09-21	2020-09-25	17	11	-4	15	1		2021-06-23	275	Plasma	48.4209	35.278	NA	NA	NA	NA	NA	NA	NA	NA	NA	NA	NA	NA	NA	NA	NA	NA	NA	NA	NA	NA	NA	NA	NA	NA	NA	NA
Cohort-3	C3-Critical-156	84.6242	F		Brescia	Yes	critical	Survived			2020-12-09						NA		2021-06-23	196	Plasma	84.0537	70.7804	NA	NA	NA	NA	NA	NA	NA	NA	NA	NA	NA	NA	NA	NA	NA	NA	NA	NA	NA	NA	NA	NA	NA	NA	NA	NA
Cohort-3	C3-Critical-157	84.8652	F		Brescia	Yes	critical	Survived	2020-12-27	2020-12-30	2020-12-31	2021-01-16	4	1	-16	17	0		2021-06-23	174	Plasma	15.4996	2.1756	0	1	0	1	0	1	0	0	0	0	0	0	0	0	0	0	0	0	0	0	0	0	0	0	0	0
Cohort-3	C3-Critical-158	85.2895	F		Brescia	Yes	critical	Survived			2021-01-20						0		2021-06-23	154	Plasma	59.8563	46.4426	0	0	0	0	0	0	0	0	0	0	0	0	0	0	0	0	0	0	0	0	0	0	0	0	0	0
Cohort-3	C3-Critical-159	87.2279	M		Brescia	Yes	critical	Survived	2020-12-22	2020-12-23	2020-12-24	2021-01-20	2	1	-27	28	NA		2021-06-23	181	Plasma	38.1308	24.2993	NA	NA	NA	NA	NA	NA	NA	NA	NA	NA	NA	NA	NA	NA	NA	NA	NA	NA	NA	NA	NA	NA	NA	NA	NA	NA
Cohort-3	C3-Critical-160	87.2663	M		Brescia	Yes	critical	Survived			2021-01-20						0		2021-06-23	154	Plasma	32.4652	18.6253	0	0	0	0	0	0	0	0	0	0	0	0	0	0	0	0	0	0	0	0	0	0	0	0	0	0
Cohort-3	C3-Critical-161	87.3347	M		Brescia	Yes	critical	Survived			2021-01-04						0		2021-06-23	170	Plasma	71.6072	57.7523	0	0	0	0	0	0	0	0	0	0	0	0	0	0	0	0	0	0	0	0	0	0	0	0	0	0
Cohort-3	C3-Critical-162	88	M		Brescia	Yes	critical	Survived	2020-09-23	2020-10-03	2020-11-20	2020-11-23	58	48	-3	51	1		2021-06-23	215	Plasma	98.9109	84.9095	NA	NA	NA	NA	NA	NA	NA	NA	NA	NA	NA	NA	NA	NA	NA	NA	NA	NA	NA	NA	NA	NA	NA	NA	NA	NA
Cohort-3	C3-Critical-163	88.1424	F		Brescia	Yes	critical	Survived	2020-11-20	2020-12-04	2020-12-23	2020-12-31	33	19	-8	27	NA		2021-06-23	182	Plasma	223.638	209.605	NA	NA	NA	NA	NA	NA	NA	NA	NA	NA	NA	NA	NA	NA	NA	NA	NA	NA	NA	NA	NA	NA	NA	NA	NA	NA
Cohort-3	C3-Critical-164	88.2847	F		Brescia	Yes	critical	Survived			2021-03-31						0		2021-06-23	84	Plasma	63.3086	49.2439	0	0	0	0	0	0	0	0	0	0	0	0	0	0	0	0	0	0	0	0	0	0	0	0	0	0
Cohort-3	C3-Critical-165	88.7529	F		Brescia	Yes	critical	Survived			2021-03-02						0		2021-06-23	113	Plasma	20.6112	6.44202	0	0	0	0	0	0	0	0	0	0	0	0	0	0	0	0	0	0	0	0	0	0	0	0	0	0
Cohort-3	C3-Critical-166	88.8405	F		Brescia	Yes	critical	Survived			2021-01-20						0		2021-06-23	154	Plasma	249.126	234.938	0	0	0	0	0	0	0	0	0	0	0	0	0	0	0	0	0	0	0	0	0	0	0	0	0	0
Cohort-3	C3-Critical-167	90.0999	F		Brescia	Yes	critical	Survived	2020-11-14	2020-12-04	2020-12-09	2020-12-10	25	5	-1	6	NA		2021-06-23	196	Plasma	0.152	-14.3224	NA	NA	NA	NA	NA	NA	NA	NA	NA	NA	NA	NA	NA	NA	NA	NA	NA	NA	NA	NA	NA	NA	NA	NA	NA	NA
Cohort-3	C3-Critical-168	91	F		Brescia	Yes	critical	Survived		2020-05-27	2020-06-08	2020-06-11		12	-3	15	1		2021-06-23	380	Plasma	51.9125	37.2305	NA	NA	NA	NA	NA	NA	NA	NA	NA	NA	NA	NA	NA	NA	NA	NA	NA	NA	NA	NA	NA	NA	NA	NA	NA	NA
Cohort-3	C3-Critical-169	91.6988	M		Brescia	Yes	critical	Survived			2021-03-31						0		2021-06-23	84	Plasma	448.461	433.615	0	0	0	0	0	0	0	0	0	0	0	0	0	0	0	0	0	0	0	0	0	0	0	0	0	0
Cohort-3	C3-Critical-170	91.7344	M		Brescia	Yes	critical	Survived			2021-04-02						0		2021-06-23	82	Plasma	192.077	177.223	0	0	0	0	0	0	0	0	0	0	0	0	0	0	0	0	0	0	0	0	0	0	0	0	0	0
Cohort-3	C3-Critical-171	91.9151	M		Brescia	Yes	critical	Survived			2021-03-08						0		2021-06-23	107	Plasma	22.5385	7.64239	0	0	0	0	0	0	0	0	0	0	0	0	0	0	0	0	0	0	0	0	0	0	0	0	0	0
Cohort-3	C3-Critical-172	96.1944	F		Brescia	Yes	critical	Survived			2020-12-23						NA		2021-06-23	182	Plasma	0.152	-15.7874	NA	NA	NA	NA	NA	NA	NA	NA	NA	NA	NA	NA	NA	NA	NA	NA	NA	NA	NA	NA	NA	NA	NA	NA	NA	NA
Cohort-3	C3-Critical-173	98	F		Brescia	Yes	critical	Survived		2020-11-25	2020-11-26	2020-12-03		1	-7	8	1		2021-06-23	209	Plasma	123.511	107.109	NA	NA	NA	NA	NA	NA	NA	NA	NA	NA	NA	NA	NA	NA	NA	NA	NA	NA	NA	NA	NA	NA	NA	NA	NA	NA
Cohort-3	C3-Critical-174	99.0856	F		Brescia	Yes	critical	Survived			2021-01-20						0		2021-06-23	154	Plasma	10.8871	-5.7983	0	0	0	0	0	0	0	0	0	0	0	0	0	0	0	0	0	0	0	0	0	0	0	0	0	0
Cohort-3	C3-Critical-175	121.005	M		Brescia	Yes	critical	Survived			2021-03-22						1		2021-06-23	93	Plasma	17.8916	-5.70956	0	0	0	0	0	0	0	0	0	0	0	0	0	0	0	0	0	0	0	0	0	0	0	0	0	0
[truncated: 18 more columns]
